# Supplementary material for: Expanded potential stem cell media as a tool to study human developmental hematopoiesis in vitro
Source: Exp Hematol. 2019 Aug;76:1–12.e5. doi: 10.1016/j.exphem.2019.07.003 (PMC6859476; doi:10.1016/j.exphem.2019.07.003)
Supplement: Supplementary file 1 [file mmc1.xls]

## Sheet: Table S4
	id	baseMean	log2FoldChange	lfcSE	stat	pvalue	padj	log2FoldChange_normshrink	log2FoldChange_ashrshrink	dispersion	D14HC Mean	D14EMP Mean	symbol
ENSG00000085265	ENSG00000085265	204.497	12.5301	0.943465	12.221	2.4009e-34	5.11592e-32	11.7017	11.8428	0.0681401	817.701	0.0864211	FCN1
ENSG00000184221	ENSG00000184221	85.051	11.8347	1.12279	9.64982	4.92422e-22	4.43887e-20	10.4397	10.8954	0.511742	338.686	0	OLIG1
ENSG00000166928	ENSG00000166928	68.2003	11.5207	1.07213	9.8129	9.90801e-23	9.64594e-21	10.4326	10.6713	0.377575	272.801	0	MS4A14
ENSG00000164125	ENSG00000164125	61.8431	11.2554	1.04394	9.82367	8.90398e-23	8.75603e-21	9.91989	10.456	0.305318	226.979	0	FAM198B
ENSG00000196878	ENSG00000196878	42.8016	10.8477	1.12866	8.72506	2.66039e-18	1.73827e-16	9.68809	9.92826	0.525187	171.206	0	LAMB3
ENSG00000186891	ENSG00000186891	59.5483	10.7354	1.06857	9.11067	8.18766e-20	5.9933e-18	9.58752	9.91186	0.367945	236.184	0.116682	TNFRSF18
ENSG00000183087	ENSG00000183087	95.84	10.3298	0.966021	9.65801	4.54617e-22	4.13629e-20	9.56373	9.66192	0.269955	380.791	0.265427	GAS6
ENSG00000123610	ENSG00000123610	33.0688	10.4752	1.1029	8.59114	8.61111e-18	5.33971e-16	9.38305	9.60595	0.454691	132.148	0	TNFAIP6
ENSG00000167680	ENSG00000167680	38.6718	10.1183	0.972809	9.3732	7.03632e-21	5.66133e-19	9.32913	9.44527	0.131252	154.149	0.0895029	SEMA6B
ENSG00000248905	ENSG00000248905	30.0768	10.3344	1.06217	8.78805	1.52179e-18	1.01129e-16	9.27484	9.53002	0.348107	119.822	0	FMN1
ENSG00000163563	ENSG00000163563	25.251	10.0899	1.08726	8.36035	6.2532e-17	3.56012e-15	9.08934	9.25418	0.411588	101.004	0	MNDA
ENSG00000187210	ENSG00000187210	35.9344	10.4896	1.13285	8.37678	5.43965e-17	3.12435e-15	9.06704	9.57346	0.535175	133.584	0	GCNT1
ENSG00000138378	ENSG00000138378	31.341	10.3877	1.21381	7.73408	1.04156e-14	4.77183e-13	9.03706	9.34365	0.762918	124.634	0	STAT4
ENSG00000140368	ENSG00000140368	39.386	10.0711	1.02585	8.84252	9.35833e-19	6.30505e-17	8.97365	9.32536	0.25839	149.187	0.110027	PSTPIP1
ENSG00000227236	ENSG00000227236	27.1096	10.1829	1.16305	7.89552	2.89112e-15	1.41796e-13	8.93238	9.2277	0.616955	108.036	0	RP11-365D9.1
ENSG00000186407	ENSG00000186407	29.0659	9.71491	1.03173	8.44691	2.99113e-17	1.77562e-15	8.91052	8.96897	0.271342	116.177	0.0864211	CD300E
ENSG00000145850	ENSG00000145850	43.7151	9.72345	1.08097	8.07004	7.02763e-16	3.61997e-14	8.86998	8.90658	0.3987	174.65	0.210386	TIMD4
ENSG00000162894	ENSG00000162894	20.7622	9.80606	1.08274	8.13314	4.18304e-16	2.22535e-14	8.83892	8.98441	0.398005	83.0487	0	FCMR
ENSG00000126353	ENSG00000126353	95.6946	12.0103	1.98057	5.55918	2.71039e-08	5.43502e-07	8.81814	9.2487	3.7095	382.779	0	CCR7
ENSG00000078081	ENSG00000078081	26.7803	10.1717	1.2923	7.09716	1.27345e-12	4.61737e-11	8.73528	9.00217	0.998087	107.121	0	LAMP3
ENSG00000266946	ENSG00000266946	25.4278	9.52004	1.05004	8.11399	4.89858e-16	2.5709e-14	8.69274	8.75305	0.316097	101.622	0.0895029	MRPL37P1
ENSG00000111344	ENSG00000111344	40.8882	9.62517	1.11279	7.75091	9.12363e-15	4.22967e-13	8.65488	8.76394	0.482224	162.932	0.196448	RASAL1
ENSG00000150337	ENSG00000150337	15.516	9.36723	1.07211	7.80444	5.97665e-15	2.81771e-13	8.3625	8.57296	0.366916	61.4996	0	FCGR1A
ENSG00000104154	ENSG00000104154	65.1868	8.74379	0.71067	10.8965	1.19822e-27	1.83705e-25	8.33618	8.39565	0.184712	257.06	0.594247	SLC30A4
ENSG00000274286	ENSG00000274286	20.2762	9.7745	1.32003	6.6472	2.9872e-11	9.27653e-10	8.33351	8.57382	1.08261	81.1048	0	ADRA2B
ENSG00000180611	ENSG00000180611	44.1963	10.8916	1.7826	5.54898	2.87343e-08	5.73831e-07	8.29434	8.7008	2.81206	176.248	0	MB21D2
ENSG00000134955	ENSG00000134955	85.0957	9.10311	0.935128	8.66524	4.50551e-18	2.85755e-16	8.28254	8.49953	0.627159	329.295	0.595507	SLC37A2
ENSG00000268734	ENSG00000268734	15.4624	9.38409	1.17113	7.15896	8.12894e-13	3.04382e-11	8.27892	8.44217	0.633862	61.8498	0	CTB-61M7.2
ENSG00000174125	ENSG00000174125	20.4566	9.77015	1.29165	6.78989	1.12216e-11	3.66603e-10	8.2659	8.61819	0.993541	81.0479	0	TLR1
ENSG00000138061	ENSG00000138061	835.263	9.38254	1.09944	7.62441	2.45159e-14	1.06077e-12	8.16771	8.54829	1.39939	3241.6	4.89944	CYP1B1
ENSG00000223274	ENSG00000223274	14.9529	9.32443	1.20983	6.88065	5.95807e-12	2.01405e-10	8.12418	8.32453	0.743964	59.6957	0	RNA5SP498
ENSG00000104760	ENSG00000104760	26.9719	9.38151	1.08492	7.72545	1.11463e-14	5.07078e-13	8.11701	8.5684	0.404706	92.7147	0.116682	FGL1
ENSG00000140678	ENSG00000140678	142.912	8.64545	0.807267	9.47078	2.77749e-21	2.34115e-19	8.05078	8.20005	0.602506	565.898	1.41702	ITGAX
ENSG00000115008	ENSG00000115008	534.453	8.94023	1.03657	7.66012	1.85754e-14	8.16758e-13	8.04555	8.20796	1.23177	2132.34	4.34982	IL1A
ENSG00000115339	ENSG00000115339	17.2278	9.31843	1.07548	7.73459	1.03737e-14	4.76383e-13	8.04184	8.52073	0.375146	59.3252	0	GALNT3
ENSG00000161270	ENSG00000161270	13.2859	9.15776	1.19093	6.8499	7.39022e-12	2.48523e-10	8.03545	8.19394	0.687736	53.1436	0	NPHS1
ENSG00000274008	ENSG00000274008	24.3253	8.86545	1.0643	7.39027	1.46529e-13	5.9563e-12	8.00811	8.09744	0.351841	96.252	0.21522	Metazoa_SRP
ENSG00000053918	ENSG00000053918	17.6868	9.40962	1.15708	7.26797	3.64924e-13	1.42109e-11	8.00032	8.48834	0.594804	63.1397	0	KCNQ1
ENSG00000174123	ENSG00000174123	28.7503	8.57317	0.990268	7.64759	2.04776e-14	8.9e-13	7.98219	7.91303	0.335903	114.701	0.299889	TLR10
ENSG00000224397	ENSG00000224397	19.4624	9.65771	1.37858	6.28017	3.38209e-10	9.05814e-09	7.90739	8.36047	1.27152	74.9343	0	LINC01272
ENSG00000254054	ENSG00000254054	13.0805	8.94186	0.994743	7.98384	1.41852e-15	7.17404e-14	7.89038	8.26549	0.170244	45.3895	0	RP11-156K13.3
ENSG00000279496	ENSG00000279496	17.8728	8.95916	1.09905	7.24186	4.42562e-13	1.70975e-11	7.88487	8.13913	0.43867	68.948	0.110027	CTC-251I16.1
ENSG00000280008	ENSG00000280008	11.0036	8.89315	1.16774	6.75931	1.38652e-11	4.47935e-10	7.84336	7.97524	0.618866	44.0142	0	RP11-652L8.4
ENSG00000171049	ENSG00000171049	19.6524	9.66347	1.41403	6.12679	8.96701e-10	2.25577e-08	7.82824	8.30268	1.39048	75.1908	0	FPR2
ENSG00000262580	ENSG00000262580	15.7678	9.2841	1.20067	6.89958	5.21572e-12	1.77855e-10	7.828	8.30016	0.717031	57.6751	0	RP11-334C17.5
ENSG00000160883	ENSG00000160883	24.1174	8.85339	1.19022	6.59826	4.16019e-11	1.25977e-09	7.80551	7.90341	0.69276	95.6881	0.233365	HK3
ENSG00000233559	ENSG00000233559	18.7939	8.50514	1.06606	7.0401	1.92098e-12	6.86302e-11	7.77305	7.74725	0.353869	74.9556	0.220053	AC016831.7
ENSG00000158825	ENSG00000158825	17.9874	9.26919	1.22382	6.75685	1.41025e-11	4.54618e-10	7.74882	8.24946	0.784311	57.1447	0	CDA
ENSG00000242258	ENSG00000242258	14.105	8.65741	1.08876	7.03317	2.01891e-12	7.19968e-11	7.74565	7.86268	0.408796	55.9228	0.116682	LINC00996
ENSG00000103569	ENSG00000103569	44.8841	8.16248	0.802762	8.9223	4.56721e-19	3.15348e-17	7.74103	7.73112	0.366609	178.859	0.677115	AQP9
ENSG00000179583	ENSG00000179583	21.6345	9.27126	1.3341	6.19986	5.65122e-10	1.47698e-08	7.73196	8.07105	1.12799	85.5289	0.110027	CIITA
ENSG00000101425	ENSG00000101425	11.8707	8.9966	1.27281	6.28264	3.32862e-10	8.95055e-09	7.71568	7.9113	0.928156	47.393	0	BPI
ENSG00000204103	ENSG00000204103	980.483	8.54486	1.0201	7.39621	1.40125e-13	5.70788e-12	7.69248	7.84691	1.22542	3906.15	10.4884	MAFB
ENSG00000135077	ENSG00000135077	183.94	8.04495	0.643688	10.9447	7.04811e-28	1.09787e-25	7.67588	7.76646	0.404498	725.84	2.80697	HAVCR2
ENSG00000026508	ENSG00000026508	2058.93	8.05722	0.611185	11.5468	7.66355e-31	1.38164e-28	7.66516	7.80557	0.436466	5602.5	21.0995	CD44
ENSG00000251194	ENSG00000251194	17.5653	8.98483	1.33273	5.99132	2.08145e-09	4.96059e-08	7.66161	7.80245	1.12144	70.1446	0.116682	RP1-68D18.2
ENSG00000201076	ENSG00000201076	11.3503	8.92846	1.25932	6.29584	3.05748e-10	8.27684e-09	7.6593	7.86803	0.886267	45.2218	0	RNU4-51P
ENSG00000243968	ENSG00000243968	14.0884	8.66479	1.20414	6.36535	1.94851e-10	5.37385e-09	7.62013	7.70241	0.726639	56.2368	0.116682	RN7SL402P
ENSG00000164403	ENSG00000164403	12.707	8.88388	1.10222	7.1527	8.50888e-13	3.17388e-11	7.61536	8.06195	0.440118	43.6074	0	SHROOM1
ENSG00000239948	ENSG00000239948	28.6345	8.09941	0.899245	7.89485	2.90666e-15	1.422e-13	7.57798	7.5637	0.358724	113.87	0.466729	RN7SL368P
ENSG00000143546	ENSG00000143546	501.975	8.44638	1.12513	6.61825	3.63487e-11	1.11281e-09	7.52337	7.60911	1.47591	2002.06	5.73901	S100A8
ENSG00000108932	ENSG00000108932	14.3058	8.68159	1.24626	6.1637	7.10637e-10	1.82303e-08	7.51243	7.65407	0.85078	56.8933	0.0864211	SLC16A6
ENSG00000173198	ENSG00000173198	85.3688	8.13229	0.775325	9.19909	3.60992e-20	2.72437e-18	7.49488	7.72976	0.41918	236.36	0.903197	CYSLTR1
ENSG00000171056	ENSG00000171056	22.0764	9.1766	1.2875	6.35075	2.14262e-10	5.8759e-09	7.49093	8.05861	0.975417	53.737	0	SOX7
ENSG00000099998	ENSG00000099998	30.69	8.56719	1.00591	7.52275	5.36352e-14	2.28519e-12	7.46746	7.88705	0.199436	52.1384	0.0864211	GGT5
ENSG00000174130	ENSG00000174130	24.978	7.92477	0.890208	7.77883	7.31998e-15	3.40974e-13	7.4606	7.40436	0.328462	99.4767	0.435273	TLR6
ENSG00000050730	ENSG00000050730	46.8893	10.3884	1.83257	5.12308	3.00593e-07	5.07618e-06	7.45931	8.13017	3.02931	185.516	0.105193	TNIP3
ENSG00000248323	ENSG00000248323	72.9876	7.84804	0.744093	9.2032	3.47438e-20	2.64256e-18	7.44763	7.48191	0.461971	290.526	1.30827	LUCAT1
ENSG00000255443	ENSG00000255443	34.8241	7.90906	0.848486	8.14281	3.86206e-16	2.06588e-14	7.40513	7.4351	0.419791	137.882	0.518526	RP1-68D18.4
ENSG00000100628	ENSG00000100628	15.5531	9.32134	1.48833	5.59106	2.25691e-08	4.57753e-07	7.4041	7.84684	1.64651	59.3079	0	ASB2
ENSG00000236256	ENSG00000236256	17.3659	8.79653	1.19114	6.54544	5.93207e-11	1.75271e-09	7.38716	7.84768	0.690531	61.4881	0.116682	DIAPH2-AS1
ENSG00000115598	ENSG00000115598	14.1599	9.19037	1.44874	5.65344	1.5727e-08	3.25766e-07	7.38525	7.79605	1.50549	54.2344	0	IL1RL2
ENSG00000198848	ENSG00000198848	16.5237	8.87282	1.34156	5.86842	4.39975e-09	9.91522e-08	7.37696	7.68224	1.14882	64.8242	0.110027	CES1
ENSG00000163421	ENSG00000163421	13.4971	8.98184	1.31943	6.04948	1.45313e-09	3.55897e-08	7.37547	7.82159	1.07312	46.7916	0	PROK2
ENSG00000185477	ENSG00000185477	125.848	9.54544	1.63434	5.22869	1.70715e-07	3.02181e-06	7.37511	7.77646	2.82778	499.411	0.686782	GPRIN3
ENSG00000149516	ENSG00000149516	64.8342	9.21199	1.22384	6.71001	1.94609e-11	6.17139e-10	7.35797	8.19465	0.788806	81.7138	0.0895029	MS4A3
ENSG00000214456	ENSG00000214456	12.7339	8.50841	1.24588	6.02657	1.67472e-09	4.04571e-08	7.33042	7.49057	0.847761	50.4782	0.110027	PLIN5
ENSG00000012779	ENSG00000012779	156.175	7.85397	0.755517	9.0719	1.16963e-19	8.40361e-18	7.31862	7.47669	0.582322	574.982	2.41154	ALOX5
ENSG00000161944	ENSG00000161944	476.961	7.74472	0.675506	9.98469	1.77847e-23	1.8518e-21	7.3154	7.4433	0.517988	1834.79	8.6095	ASGR2
ENSG00000205755	ENSG00000205755	18.4057	9.03735	1.4693	5.47019	4.49547e-08	8.70958e-07	7.2988	7.61669	1.5815	72.8857	0.110027	CRLF2
ENSG00000020633	ENSG00000020633	481.911	7.62521	0.632774	10.4701	1.18515e-25	1.51817e-23	7.26135	7.36178	0.4523	1777.49	9.08501	RUNX3
ENSG00000279996	ENSG00000279996	11.8117	8.92915	1.43238	5.53566	3.10065e-08	6.16048e-07	7.26022	7.58092	1.44579	45.1309	0	CTB-139P11.2
ENSG00000127954	ENSG00000127954	15.3158	8.7502	1.33789	5.79284	6.92078e-09	1.50564e-07	7.25439	7.57289	1.13588	59.4862	0.105193	STEAP4
ENSG00000178789	ENSG00000178789	30.8054	8.18927	1.14821	6.2613	3.81778e-10	1.01413e-08	7.24886	7.33123	0.975122	122.48	0.440106	CD300LB
ENSG00000042493	ENSG00000042493	125.565	7.77739	0.739113	9.16964	4.74618e-20	3.54072e-18	7.24383	7.41744	0.520684	415.514	1.93579	CAPG
ENSG00000121552	ENSG00000121552	80.4084	7.54614	0.615819	10.63	2.16147e-26	3.0047e-24	7.24379	7.29753	0.302657	313.916	1.75203	CSTA
ENSG00000049247	ENSG00000049247	13.8101	8.90473	1.30683	6.04878	1.45945e-09	3.56998e-08	7.23011	7.76929	1.0324	44.6532	0	UTS2
ENSG00000213373	ENSG00000213373	12.612	8.34648	1.14908	6.39334	1.62303e-10	4.50814e-09	7.19369	7.47975	0.567337	44.8621	0.0895029	LINC00671
ENSG00000123342	ENSG00000123342	441.771	8.21696	1.21614	5.93432	2.95064e-09	6.90528e-08	7.18625	7.25957	1.73311	1760.43	5.91508	MMP19
ENSG00000136541	ENSG00000136541	11.658	8.91274	1.44059	5.4927	3.95844e-08	7.73067e-07	7.18038	7.55129	1.47392	44.7392	0	ERMN
ENSG00000121807	ENSG00000121807	12.0773	8.44602	1.35535	5.49382	3.93338e-08	7.68944e-07	7.15739	7.2592	1.18902	48.2038	0.105193	CCR2
ENSG00000162444	ENSG00000162444	22.8298	7.71375	0.875532	7.6682	1.7443e-14	7.71891e-13	7.15336	7.21593	0.303422	86.9425	0.466729	RBP7
ENSG00000232295	ENSG00000232295	20.3304	8.02998	1.16965	6.01035	1.85127e-09	4.44465e-08	7.11642	7.1497	0.811324	80.2396	0.315579	RP11-154D6.1
ENSG00000167703	ENSG00000167703	333.03	7.26873	0.458575	13.67	1.53317e-42	5.14694e-40	7.08371	7.13201	0.22193	1301.19	8.52329	SLC43A2
ENSG00000188641	ENSG00000188641	15.6862	9.32397	1.65238	5.03758	4.71462e-07	7.75325e-06	7.05738	7.53737	2.26538	59.4497	0	DPYD
ENSG00000224988	ENSG00000224988	8.46294	8.4705	1.31916	5.66306	1.487e-08	3.09993e-07	7.05528	7.34037	1.06468	32.9282	0	RP11-409K20.7
ENSG00000216490	ENSG00000216490	9.48625	8.6768	1.50675	5.09492	3.48883e-07	5.84313e-06	7.04678	7.21545	1.70481	37.945	0	IFI30
ENSG00000234292	ENSG00000234292	8.84535	8.57002	1.45739	5.19421	2.05589e-07	3.58052e-06	7.03789	7.20342	1.52737	35.3814	0	RP11-213H15.1
ENSG00000168685	ENSG00000168685	594.651	8.68383	1.66723	4.60875	4.05105e-06	5.6101e-05	7.03486	6.92111	3.29441	2372.7	5.77477	IL7R
ENSG00000160326	ENSG00000160326	73.1728	8.57283	1.3544	5.59129	2.25385e-08	4.57609e-07	7.02462	7.37943	1.86433	286.606	0.770186	SLC2A6
ENSG00000273319	ENSG00000273319	111.645	7.97265	1.1476	6.07584	1.2334e-09	3.0438e-08	6.98199	7.12621	1.43632	443.014	1.77386	RP11-138A9.2
ENSG00000273035	ENSG00000273035	8.46128	8.48411	1.39912	5.34916	8.8363e-08	1.648e-06	6.967	7.22265	1.32596	33.2837	0	RP11-449G16.1
ENSG00000136052	ENSG00000136052	13.9122	9.01602	1.51013	5.30818	1.10724e-07	2.03195e-06	6.96429	7.52336	1.72166	48.0997	0	SLC41A2
ENSG00000266378	ENSG00000266378	12.9675	8.50983	1.41794	5.29629	1.18181e-07	2.16066e-06	6.94863	7.21499	1.3983	50.5287	0.0895029	RP11-214O1.3
ENSG00000132694	ENSG00000132694	18.9479	8.42037	1.31276	5.65249	1.5814e-08	3.27221e-07	6.94629	7.30348	1.05808	70.9502	0.203103	ARHGEF11
ENSG00000089127	ENSG00000089127	33.0639	7.86142	1.03861	6.60635	3.93916e-11	1.2003e-09	6.92945	7.16514	0.682472	97.0813	0.443751	OAS1
ENSG00000115919	ENSG00000115919	81.2047	7.59451	0.892589	7.38807	1.4897e-13	6.04291e-12	6.9055	7.08171	0.794264	305.568	1.61237	KYNU
ENSG00000233058	ENSG00000233058	9.4099	8.59731	1.44896	5.24328	1.5775e-07	2.82053e-06	6.90346	7.24333	1.49838	35.9287	0	LINC00884
ENSG00000239998	ENSG00000239998	13.1662	7.99301	1.3003	5.37802	7.53113e-08	1.41954e-06	6.88224	6.92229	1.01486	52.4496	0.21522	LILRA2
ENSG00000168913	ENSG00000168913	9.397	8.0815	1.34953	5.24737	1.54284e-07	2.76872e-06	6.85267	6.92805	1.16514	37.4828	0.105193	ENHO
ENSG00000160712	ENSG00000160712	397.095	7.22842	0.659003	9.45128	3.34702e-21	2.77318e-19	6.85222	6.95031	0.496095	1522.09	10.2333	IL6R
ENSG00000266598	ENSG00000266598	6.83353	8.15222	1.28732	5.5559	2.76178e-08	5.52668e-07	6.84944	7.09146	0.958702	26.4983	0	RP11-583F2.5
ENSG00000196209	ENSG00000196209	9.20277	8.62245	1.57167	4.8499	1.23523e-06	1.87023e-05	6.84091	7.04714	1.94399	36.6319	0	SIRPB2
ENSG00000109501	ENSG00000109501	11.1685	8.61792	1.40058	5.43913	5.35426e-08	1.02813e-06	6.80945	7.34496	1.33311	36.3201	0	WFS1
ENSG00000152315	ENSG00000152315	17.3412	7.92742	1.34973	5.13244	2.86017e-07	4.85108e-06	6.80303	6.78396	1.29155	69.1057	0.259263	KCNK13
ENSG00000261888	ENSG00000261888	10.6447	8.81532	1.64618	4.74756	2.05882e-06	3.01863e-05	6.79332	7.08305	2.23484	41.862	0	AC144831.1
ENSG00000165685	ENSG00000165685	14.7529	9.2108	1.73239	4.73957	2.14172e-06	3.1237e-05	6.77023	7.27276	2.58955	54.9981	0	TMEM52B
ENSG00000010327	ENSG00000010327	1039.77	7.39678	0.87774	7.28779	3.15087e-13	1.24191e-11	6.76674	6.90668	0.914707	4084.27	24.2952	STAB1
ENSG00000099625	ENSG00000099625	21.2757	7.39373	0.980002	6.52421	6.8363e-11	2.01072e-09	6.75426	6.78888	0.638587	84.0322	0.495217	C19orf26
ENSG00000142185	ENSG00000142185	45.113	7.90609	1.21611	5.67883	1.35622e-08	2.83641e-07	6.74608	6.96616	1.42338	174.131	0.691368	TRPM2
ENSG00000271480	ENSG00000271480	5.5203	7.79229	1.15044	5.90406	3.54665e-09	8.16275e-08	6.73473	6.95128	0.549036	20.7684	0	RP11-475J5.10
ENSG00000115607	ENSG00000115607	14.5129	8.99913	1.6306	4.90565	9.31176e-07	1.45513e-05	6.71621	7.28194	2.17593	47.6032	0	IL18RAP
ENSG00000105609	ENSG00000105609	13.8963	8.64368	1.67215	4.57116	4.8502e-06	6.63191e-05	6.70833	6.87448	2.3433	55.3749	0.110027	LILRB5
ENSG00000172594	ENSG00000172594	14.8558	8.20088	1.1691	6.15931	7.30614e-10	1.8669e-08	6.69247	7.31262	0.611005	27.6674	0	SMPDL3A
ENSG00000127951	ENSG00000127951	158.045	7.58599	1.14333	5.76035	8.394e-09	1.81197e-07	6.68805	6.7657	1.4912	627.98	3.29422	FGL2
ENSG00000163220	ENSG00000163220	965.506	6.96262	0.605809	9.84241	7.3919e-23	7.30597e-21	6.67072	6.73119	0.432312	3819.06	30.6873	S100A9
ENSG00000134780	ENSG00000134780	6.98722	8.15706	1.37677	5.19845	2.00961e-07	3.50933e-06	6.66796	6.95474	1.24502	26.5926	0	DAGLA
ENSG00000168243	ENSG00000168243	24.1135	7.55904	1.12248	5.84335	5.116e-09	1.14105e-07	6.65998	6.76811	1.00104	94.3988	0.499419	GNG4
ENSG00000265100	ENSG00000265100	8.42255	8.49022	1.59868	4.68525	2.79623e-06	4.00924e-05	6.65955	6.87488	2.04465	33.3557	0	RP11-147L13.2
ENSG00000169291	ENSG00000169291	12.3287	8.25462	1.29086	5.61998	1.90975e-08	3.91419e-07	6.65796	7.18213	0.971845	28.2189	0	SHE
ENSG00000118777	ENSG00000118777	54.2083	11.1542	2.17913	4.65975	3.16589e-06	4.48314e-05	6.64154	7.98028	4.69986	211.45	0	ABCG2
ENSG00000173391	ENSG00000173391	127.233	8.07155	1.45488	4.86056	1.17053e-06	1.78197e-05	6.62939	6.74543	2.40579	505.381	1.86431	OLR1
ENSG00000214353	ENSG00000214353	9.57642	8.63991	1.6461	4.64122	3.46357e-06	4.86223e-05	6.61566	6.92204	2.23193	37.1311	0	VAC14-AS1
ENSG00000269959	ENSG00000269959	13.7567	8.58231	1.70789	4.43957	9.01377e-06	0.000116849	6.60736	6.74644	2.48775	52.9477	0.105193	SPACA6P-AS
ENSG00000175445	ENSG00000175445	86.701	7.39425	0.986783	6.47989	9.17872e-11	2.65951e-09	6.60348	6.78138	1.03166	314.796	1.88619	LPL
ENSG00000137460	ENSG00000137460	26.7728	7.74084	1.14221	5.90156	3.60079e-09	8.27757e-08	6.59605	6.91381	0.944318	87.7733	0.424979	FHDC1
ENSG00000226312	ENSG00000226312	22.8691	7.13167	0.876501	6.99563	2.64076e-12	9.33179e-11	6.55748	6.65205	0.511198	87.7449	0.665626	CFLAR-AS1
ENSG00000163131	ENSG00000163131	291.374	6.86131	0.61115	9.59062	8.75575e-22	7.78462e-20	6.55156	6.62771	0.421643	1123.51	9.70456	CTSS
ENSG00000260802	ENSG00000260802	13.2056	8.26527	1.34734	5.39233	6.9551e-08	1.31606e-06	6.54237	7.10316	1.15101	28.6128	0	LINC00890
ENSG00000267476	ENSG00000267476	13.4751	7.43407	1.17571	5.47251	4.43701e-08	8.60489e-07	6.53592	6.57816	0.82314	52.8919	0.315579	RP11-126O1.4
ENSG00000248791	ENSG00000248791	9.9402	8.71547	1.74567	4.41976	9.88097e-06	0.000127328	6.53577	6.79165	2.63877	39.0439	0	CTD-2165H16.3
ENSG00000197208	ENSG00000197208	8.67598	8.35846	1.49885	4.90941	9.13514e-07	1.43213e-05	6.519	6.93509	1.6708	30.3824	0	SLC22A4
ENSG00000089041	ENSG00000089041	72.5983	7.37398	1.04424	6.10397	1.03465e-09	2.5696e-08	6.50061	6.69259	1.15581	278.32	1.67005	P2RX7
ENSG00000105650	ENSG00000105650	15.6088	7.26414	1.12498	5.56822	2.57351e-08	5.17653e-07	6.49365	6.48561	0.882737	61.9127	0.406834	PDE4C
ENSG00000206190	ENSG00000206190	74.502	7.21941	0.962659	6.46066	1.0425e-10	2.99387e-09	6.48204	6.64195	0.975904	281.088	1.90497	ATP10A
ENSG00000132170	ENSG00000132170	21.1531	7.25589	1.05167	5.94853	2.70554e-09	6.37767e-08	6.47276	6.57098	0.850576	82.202	0.583412	PPARG
ENSG00000182389	ENSG00000182389	35.2522	7.26382	1.0153	6.16944	6.85342e-10	1.76512e-08	6.46831	6.62278	0.931381	129.21	0.864523	CACNB4
ENSG00000196664	ENSG00000196664	8.00042	8.42751	1.72377	4.30888	1.64083e-05	0.000200809	6.46556	6.57077	2.54271	31.9106	0	TLR7
ENSG00000145819	ENSG00000145819	237.935	6.75623	0.602229	9.5582	1.19817e-21	1.04617e-19	6.4579	6.53116	0.404566	909.389	8.4674	ARHGAP26
ENSG00000274307	ENSG00000274307	11.807	8.91329	1.78911	4.42303	9.73241e-06	0.00012558	6.44441	6.88222	2.82594	44.6247	0	RP11-345J18.2
ENSG00000028137	ENSG00000028137	612.844	6.57569	0.406164	13.7277	6.93242e-43	2.36809e-40	6.43739	6.47359	0.187236	2293.4	24.1522	TNFRSF1B
ENSG00000181019	ENSG00000181019	43.5661	7.1873	0.907212	6.82013	9.09589e-12	3.01714e-10	6.42558	6.67287	0.546347	84.9501	0.554951	NQO1
ENSG00000183023	ENSG00000183023	54.0048	8.09933	1.54267	4.60197	4.18504e-06	5.78331e-05	6.4213	6.61695	2.52867	213.104	0.796809	SLC8A1
ENSG00000132274	ENSG00000132274	72.6595	7.03199	0.862479	6.99378	2.67575e-12	9.43831e-11	6.41662	6.57044	0.763645	261.618	1.99529	TRIM22
ENSG00000205856	ENSG00000205856	8.23238	8.46958	1.78955	4.174	2.99295e-05	0.000346056	6.40841	6.47081	2.82106	32.9295	0	C22orf42
ENSG00000184588	ENSG00000184588	859.048	6.67745	0.586402	9.68185	3.60153e-22	3.29227e-20	6.40111	6.4652	0.404934	3312.34	32.3886	PDE4B
ENSG00000224272	ENSG00000224272	21.1168	7.34176	1.23785	5.12319	3.00417e-07	5.07618e-06	6.39745	6.40414	1.34202	83.9414	0.525966	AC114730.3
ENSG00000203684	ENSG00000203684	5.78948	7.89226	1.41339	4.87642	1.08031e-06	1.66151e-05	6.37293	6.64839	1.36136	21.9709	0	IBA57-AS1
ENSG00000229314	ENSG00000229314	21.1698	7.83584	1.50886	4.53046	5.88559e-06	7.93617e-05	6.3606	6.43256	2.03659	83.8238	0.345684	ORM1
ENSG00000125735	ENSG00000125735	25.7313	7.05338	1.06672	5.67478	1.38864e-08	2.90109e-07	6.33278	6.35992	1.02896	102.004	0.81012	TNFSF14
ENSG00000117009	ENSG00000117009	11.5825	7.66624	1.33994	4.97503	6.5238e-07	1.0429e-05	6.3167	6.55551	1.13653	42.0917	0.179006	KMO
ENSG00000250472	ENSG00000250472	12.4132	8.48106	1.80745	4.13902	3.4879e-05	0.000397849	6.31511	6.44246	2.90696	49.4355	0.116682	TRIM36-IT1
ENSG00000161835	ENSG00000161835	153.476	6.53154	0.542787	10.191	2.17513e-24	2.44809e-22	6.31266	6.3514	0.31365	603.696	6.59324	GRASP
ENSG00000100985	ENSG00000100985	488.539	7.14628	1.0817	5.68204	1.33099e-08	2.78724e-07	6.30891	6.42944	1.38605	1898.83	13.4516	MMP9
ENSG00000277677	ENSG00000277677	5.5146	7.87168	1.50219	4.57445	4.77478e-06	6.53336e-05	6.30809	6.47778	1.67178	21.7896	0	Metazoa_SRP
ENSG00000280153	ENSG00000280153	11.0151	8.20589	1.64195	4.38863	1.14069e-05	0.000144317	6.30463	6.52912	2.21769	40.8738	0.116682	RP11-876N24.3
ENSG00000242197	ENSG00000242197	6.24442	8.05994	1.63557	4.3165	1.58524e-05	0.000194591	6.29959	6.4056	2.1792	24.8866	0	RP11-588L15.1
ENSG00000023445	ENSG00000023445	402.841	6.40874	0.38819	13.9332	3.97941e-44	1.38363e-41	6.29203	6.31676	0.166863	1582.83	18.7022	BIRC3
ENSG00000227825	ENSG00000227825	7.99179	8.41361	1.79049	4.14054	3.46489e-05	0.000395688	6.27909	6.41643	2.82412	31.6168	0	SLC9A7P1
ENSG00000184497	ENSG00000184497	10.7497	7.51852	1.26176	5.16622	2.38875e-07	4.09071e-06	6.27267	6.5355	0.890058	37.8153	0.221875	TMEM255B
ENSG00000184060	ENSG00000184060	184.28	6.49641	0.565801	9.71437	2.61851e-22	2.4512e-20	6.26784	6.30157	0.35193	727.829	8.08066	ADAP2
ENSG00000136869	ENSG00000136869	166.108	7.19324	1.08542	5.70583	1.15777e-08	2.45033e-07	6.2638	6.46931	1.35507	632.287	4.3456	TLR4
ENSG00000002587	ENSG00000002587	12.2246	8.39691	1.67571	4.41421	1.0138e-05	0.000130295	6.25449	6.63977	2.35476	46.6923	0.105193	HS3ST1
ENSG00000137393	ENSG00000137393	40.1993	7.18633	1.07013	5.78091	7.42958e-09	1.61272e-07	6.24815	6.48196	1.10698	140.198	0.990239	RNF144B
ENSG00000278576	ENSG00000278576	8.79648	7.82629	1.40362	4.86335	1.15413e-06	1.75975e-05	6.24368	6.60303	1.33965	31.5062	0.0895029	RP11-507K2.6
ENSG00000135144	ENSG00000135144	8.81225	8.14695	1.53922	4.64324	3.42994e-06	4.8185e-05	6.23982	6.66735	1.81376	26.3544	0	DTX1
ENSG00000175899	ENSG00000175899	260.586	6.43203	0.528167	10.2847	8.26169e-25	9.46255e-23	6.22404	6.26279	0.312887	1024.71	11.8322	A2M
ENSG00000272574	ENSG00000272574	10.6158	7.62449	1.39757	4.74002	2.137e-06	3.12149e-05	6.21584	6.42467	1.32542	40.6074	0.220053	RP11-359K18.4
ENSG00000104951	ENSG00000104951	49.947	8.18356	1.79231	4.00798	6.12411e-05	0.000666159	6.21336	6.19553	3.48284	198.268	0.700094	IL4I1
ENSG00000181523	ENSG00000181523	47.5029	6.75929	0.830871	6.93163	4.16032e-12	1.44138e-10	6.213	6.33883	0.660866	167.921	1.47532	SGSH
ENSG00000267551	ENSG00000267551	6.93666	8.06097	1.6103	4.38489	1.16045e-05	0.000146721	6.18344	6.45541	2.08069	24.7947	0	AC005264.2
ENSG00000131042	ENSG00000131042	119.549	7.3598	1.32558	4.79776	1.60449e-06	2.38299e-05	6.17966	6.29083	2.02047	471.647	2.89397	LILRB2
ENSG00000005381	ENSG00000005381	196.59	8.35954	1.4527	5.0661	4.06042e-07	6.73429e-06	6.1722	7.01628	2.1783	235.583	0.691368	MPO
ENSG00000258929	ENSG00000258929	5.98017	7.43122	1.4281	4.50334	6.68932e-06	8.9272e-05	6.16913	6.19315	1.41451	23.804	0.116682	RP11-58E21.3
ENSG00000279834	ENSG00000279834	8.81432	7.97515	1.63016	4.27881	1.87895e-05	0.000226533	6.16743	6.33685	2.1678	34.7452	0.110027	RP11-775C24.4
ENSG00000101197	ENSG00000101197	18.3402	7.11238	1.17717	5.19244	2.0756e-07	3.61163e-06	6.16481	6.2727	1.15797	70.7806	0.516861	BIRC7
ENSG00000137975	ENSG00000137975	6.15027	7.46667	1.45315	4.45011	8.58245e-06	0.000111629	6.15777	6.184	1.50204	24.4911	0.110027	CLCA2
ENSG00000180758	ENSG00000180758	8.53248	7.84839	1.49688	4.57511	4.75967e-06	6.51727e-05	6.14992	6.46543	1.66497	31.9539	0.105193	GPR157
ENSG00000176845	ENSG00000176845	295.113	6.1874	0.248438	20.88	8.13615e-97	1.44017e-93	6.14377	6.15028	0.0573102	1144.05	15.797	METRNL
ENSG00000269927	ENSG00000269927	7.88226	8.33132	1.82587	4.01526	5.93815e-05	0.000648104	6.13688	6.26056	2.97621	29.885	0	RP6-91H8.3
ENSG00000169991	ENSG00000169991	13.6038	6.72498	0.958918	5.97025	2.36888e-09	5.6318e-08	6.11529	6.17289	0.561991	50.5522	0.438269	IFFO2
ENSG00000178695	ENSG00000178695	606.393	6.54766	0.78548	7.06276	1.63227e-12	5.86383e-11	6.10473	6.17697	0.730681	2365.62	25.3242	KCTD12
ENSG00000202502	ENSG00000202502	50.7715	6.77074	0.991453	5.82049	5.86752e-09	1.29826e-07	6.10174	6.18015	1.0378	199.361	1.85595	RNA5SP151
ENSG00000273797	ENSG00000273797	6.3556	7.98988	1.60445	4.35655	1.32126e-05	0.000165762	6.09831	6.40027	2.05641	23.5866	0	RP11-1046B16.3
ENSG00000225986	ENSG00000225986	4.29451	7.39307	1.31939	4.84549	1.26302e-06	1.90934e-05	6.09504	6.33155	1.03715	15.7003	0	UBXN10-AS1
ENSG00000127418	ENSG00000127418	38.439	6.71158	0.888114	6.43114	1.26652e-10	3.58437e-09	6.0903	6.23552	0.715426	117.876	1.07403	FGFRL1
ENSG00000095585	ENSG00000095585	23.743	7.21511	1.29392	4.80333	1.56049e-06	2.32297e-05	6.08804	6.20293	1.59908	93.0532	0.639636	BLNK
ENSG00000254281	ENSG00000254281	16.5656	6.6051	0.915541	6.12217	9.23118e-10	2.31327e-08	6.08285	6.10471	0.616314	64.8562	0.628553	KB-1507C5.4
ENSG00000172175	ENSG00000172175	522.628	6.72308	0.910002	6.28908	3.1935e-10	8.62422e-09	6.0755	6.22378	0.980456	1946.53	18.4546	MALT1
ENSG00000185862	ENSG00000185862	75.5644	6.54586	0.817157	6.78678	1.14663e-11	3.73971e-10	6.06557	6.14582	0.716856	287.665	3.14065	EVI2B
ENSG00000169397	ENSG00000169397	5.27044	7.76319	1.57108	4.30481	1.67128e-05	0.000204022	6.04581	6.25109	1.92305	20.2547	0	RNASE3
ENSG00000214900	ENSG00000214900	12.5336	6.60234	0.987517	5.67315	1.40192e-08	2.92569e-07	6.03002	6.02375	0.655036	49.1501	0.5114	LINC01588
ENSG00000266709	ENSG00000266709	11.2186	8.69506	1.77257	4.34119	1.41716e-05	0.000176542	6.02654	6.71645	2.75213	38.476	0	RP11-214O1.2
ENSG00000102962	ENSG00000102962	493.96	8.63245	2.18344	3.49561	0.000472976	0.00406413	6.0263	5.63128	5.6748	1969.76	4.97116	CCL22
ENSG00000115009	ENSG00000115009	137.34	7.09818	1.41763	4.30167	1.69515e-05	0.000205775	6.02549	5.89556	2.34862	545.378	3.98311	CCL20
ENSG00000137491	ENSG00000137491	126.956	6.2164	0.538515	9.68663	3.43676e-22	3.15647e-20	6.02425	6.04405	0.308989	500.455	6.70514	SLCO2B1
ENSG00000125384	ENSG00000125384	158.778	7.7167	1.63532	4.10727	4.00369e-05	0.000451656	6.02087	6.08282	3.12584	627.869	3.00656	PTGER2
ENSG00000159733	ENSG00000159733	5.90665	7.99203	1.80309	3.87781	0.000105401	0.00107999	6.00665	5.98803	2.86945	23.6266	0	ZFYVE28
ENSG00000163106	ENSG00000163106	33.8261	8.85835	1.96754	3.994	6.49684e-05	0.000701998	6.0055	6.42522	3.74907	130.138	0.268509	HPGDS
ENSG00000136830	ENSG00000136830	84.6032	6.28516	0.618924	8.53926	1.3508e-17	8.16813e-16	5.99674	6.05731	0.395007	316.387	4.09421	FAM129B
ENSG00000128564	ENSG00000128564	15.9731	6.84213	1.20707	4.83994	1.29881e-06	1.95737e-05	5.99164	5.9761	1.27916	63.2842	0.518526	VGF
ENSG00000171680	ENSG00000171680	76.4353	7.45835	1.54252	4.18688	2.82819e-05	0.000327979	5.98433	6.01636	2.70766	302.291	1.74358	PLEKHG5
ENSG00000159640	ENSG00000159640	16.787	7.27994	1.24327	5.05115	4.39152e-07	7.24639e-06	5.97854	6.33824	0.830446	31.7808	0.179006	ACE
ENSG00000232693	ENSG00000232693	4.71744	7.66995	1.65386	4.03296	5.50787e-05	0.000604872	5.97236	6.00079	2.24093	18.8698	0	AC012370.2
ENSG00000275395	ENSG00000275395	20.7815	7.5002	1.49457	4.34922	1.36623e-05	0.000170635	5.96797	6.14329	2.10167	80.1098	0.466729	FCGBP
ENSG00000008283	ENSG00000008283	26.7686	6.90712	1.0334	5.71618	1.08945e-08	2.31833e-07	5.96742	6.26126	0.434227	36.2022	0.315579	CYB561
ENSG00000143067	ENSG00000143067	51.5121	6.315	0.693857	7.66007	1.85827e-14	8.16758e-13	5.96559	6.02947	0.47058	194.921	2.4192	ZNF697
ENSG00000251139	ENSG00000251139	5.92198	7.99618	1.83987	3.80254	0.000143218	0.00141841	5.95506	5.90689	3.03051	23.6879	0	RP11-701P16.2
ENSG00000138678	ENSG00000138678	280.502	7.03312	1.2722	4.74229	2.11318e-06	3.09135e-05	5.94695	6.06359	1.91303	1099.78	8.40015	AGPAT9
ENSG00000186431	ENSG00000186431	4.35074	7.54819	1.5898	4.11888	3.80712e-05	0.000431732	5.94516	6.01198	1.98743	17.3025	0	FCAR
ENSG00000126262	ENSG00000126262	23.9628	7.11209	1.31414	4.651	3.30325e-06	4.65058e-05	5.94059	6.0752	1.68688	92.4912	0.700094	FFAR2
ENSG00000138119	ENSG00000138119	24.1167	6.8445	1.15426	5.06341	4.11833e-07	6.8187e-06	5.93691	6.05002	1.27447	91.7147	0.797561	MYOF
ENSG00000280637	ENSG00000280637	5.17964	7.80302	1.74954	3.88847	0.000100879	0.00104037	5.93585	5.92556	2.63597	20.7185	0	U6
ENSG00000226380	ENSG00000226380	16.2943	6.67168	1.07314	5.28511	1.2563e-07	2.28826e-06	5.93386	5.98924	0.950183	61.4693	0.599778	AC058791.1
ENSG00000140968	ENSG00000140968	261.443	6.79299	1.1794	4.91181	9.02374e-07	1.4158e-05	5.93303	5.96749	1.64267	1031.77	9.32528	IRF8
ENSG00000108798	ENSG00000108798	64.7988	6.31666	0.748313	7.10486	1.20449e-12	4.4001e-11	5.92499	5.98591	0.587136	245.948	3.10424	ABI3
ENSG00000113916	ENSG00000113916	134.779	6.08311	0.483141	10.521	6.91545e-26	9.1479e-24	5.92489	5.94567	0.246372	529.599	7.86149	BCL6
ENSG00000230789	ENSG00000230789	5.58919	7.87244	1.78066	3.85949	0.000113622	0.00115046	5.91218	5.92327	2.76983	21.8088	0	ARHGAP26-IT1
ENSG00000120875	ENSG00000120875	736.716	6.62293	1.0509	5.35056	8.76816e-08	1.63686e-06	5.90649	5.96974	1.31763	2904.15	29.4878	DUSP4
ENSG00000128815	ENSG00000128815	76.5867	6.42505	0.86171	6.29568	3.06062e-10	8.27684e-09	5.90566	5.98633	0.813903	289.922	3.40001	WDFY4
ENSG00000133805	ENSG00000133805	76.1581	6.62645	0.964409	5.83409	5.40864e-09	1.20356e-07	5.89343	6.07256	1.01617	256.226	2.57546	AMPD3
ENSG00000102010	ENSG00000102010	3.94012	7.18534	1.32562	4.666	3.07121e-06	4.36811e-05	5.88151	6.12668	1.04867	13.4773	0	BMX
ENSG00000170571	ENSG00000170571	66.3733	6.36554	0.764169	7.02141	2.19644e-12	7.80416e-11	5.87735	6.01958	0.567674	162.25	2.04284	EMB
ENSG00000151490	ENSG00000151490	11.9708	7.17843	1.51317	4.0831	4.44393e-05	0.000497572	5.87645	5.80299	1.96207	47.5333	0.350047	PTPRO
ENSG00000238829	ENSG00000238829	7.18177	7.10953	1.44244	4.23555	2.27995e-05	0.000270029	5.87341	5.86386	1.46965	28.507	0.220053	RNU7-45P
ENSG00000264017	ENSG00000264017	4.40942	7.39639	1.4436	4.43084	9.3865e-06	0.00012151	5.86189	6.13413	1.44946	15.6202	0	RN7SL336P
ENSG00000265743	ENSG00000265743	6.40265	7.52118	1.67453	3.89434	9.84645e-05	0.00101816	5.84891	5.81439	2.33497	25.5054	0.105193	RP11-848P1.3
ENSG00000171643	ENSG00000171643	62.8342	6.44574	0.897882	6.0651	1.31874e-09	3.25028e-08	5.8342	5.96997	0.861154	213.805	2.51377	S100Z
ENSG00000243704	ENSG00000243704	4.78516	7.6884	2.10854	3.17205	0.00151366	0.0111766	5.83191	4.88377	4.29629	19.1407	0	RN7SL105P
ENSG00000142549	ENSG00000142549	10.3675	7.4443	1.49233	4.31828	1.5725e-05	0.000193233	5.83162	6.09448	1.65161	36.0646	0.206185	IGLON5
ENSG00000280326	ENSG00000280326	5.14388	7.18341	1.45865	4.23913	2.24384e-05	0.000266239	5.82983	5.90618	1.51385	20.1261	0.0895029	RP11-642A1.1
ENSG00000164691	ENSG00000164691	70.6559	6.01574	0.529728	9.46853	2.83821e-21	2.38201e-19	5.8171	5.85207	0.27057	258.469	3.95318	TAGAP
ENSG00000186205	ENSG00000186205	39.7366	7.50417	1.29888	5.00752	5.5137e-07	8.96886e-06	5.81483	6.46683	1.00401	37.478	0.220053	2019-03-01
ENSG00000176438	ENSG00000176438	56.1332	6.23412	0.759754	6.88922	5.60977e-12	1.90292e-10	5.81237	5.89597	0.592639	197.509	2.66115	SYNE3
ENSG00000177614	ENSG00000177614	4.91556	7.71746	1.76707	3.80147	0.000143838	0.00142311	5.81212	5.80315	2.70754	19.5464	0	PGBD5
ENSG00000178573	ENSG00000178573	434.694	6.04139	0.578309	8.71746	2.84524e-18	1.84666e-16	5.80155	5.84644	0.391347	1694.17	25.7997	MAF
ENSG00000272211	ENSG00000272211	30.0738	6.11544	0.664234	7.70126	1.34728e-14	6.07245e-13	5.79911	5.85796	0.359291	107.191	1.58939	RP11-347P5.1
ENSG00000101347	ENSG00000101347	567.281	6.20546	0.773202	6.73234	1.66955e-11	5.3379e-10	5.79887	5.85647	0.709301	2227.42	30.2128	SAMHD1
ENSG00000106069	ENSG00000106069	39.2219	6.41538	0.884788	6.12055	9.32557e-10	2.33391e-08	5.79309	5.95406	0.756509	122.083	1.49025	CHN2
ENSG00000148482	ENSG00000148482	4.38867	7.53296	1.66494	3.92385	8.71439e-05	0.000912778	5.79009	5.846	2.28066	17.1606	0	SLC39A12
ENSG00000166401	ENSG00000166401	50.8791	7.40832	1.64549	3.89447	9.84122e-05	0.00101816	5.76746	5.76543	3.03338	200.58	1.16354	SERPINB8
ENSG00000128917	ENSG00000128917	11.9875	7.26869	1.42291	4.40554	1.05522e-05	0.000134994	5.76283	6.04858	1.40551	31.9352	0.175924	DLL4
ENSG00000106003	ENSG00000106003	27.6842	6.30853	0.88233	6.01649	1.78244e-09	4.3006e-08	5.76076	5.85369	0.721291	97.7147	1.24355	LFNG
ENSG00000172216	ENSG00000172216	496.563	5.7901	0.201492	23.7732	6.32888e-125	3.08074e-121	5.76059	5.76661	0.0407288	1846.87	33.6732	CEBPB
ENSG00000137642	ENSG00000137642	116.318	6.32577	0.864396	6.16126	7.21672e-10	1.84647e-08	5.75495	5.88804	0.838842	361.351	4.52394	SORL1
ENSG00000171132	ENSG00000171132	8.39696	7.47546	1.41184	4.58653	4.50675e-06	6.18836e-05	5.74701	6.26176	1.34339	16.4843	0	PRKCE
ENSG00000253829	ENSG00000253829	3.70488	7.28484	1.54444	4.06932	4.71499e-05	0.000525904	5.74631	5.84676	1.80704	14.5027	0	RP11-723D22.3
ENSG00000205730	ENSG00000205730	80.4365	5.92844	0.50058	9.84545	7.17183e-23	7.12462e-21	5.73557	5.78329	0.235292	247.446	4.07892	ITPRIPL2
ENSG00000165474	ENSG00000165474	5.04493	7.75962	1.87147	3.61194	0.000303919	0.0027409	5.71752	5.5973	3.16505	20.1797	0	GJB2
ENSG00000259392	ENSG00000259392	4.48636	7.59996	1.79387	3.67917	0.00023399	0.00217991	5.71046	5.62539	2.81853	17.9454	0	RP11-758N13.3
ENSG00000112799	ENSG00000112799	95.5951	6.67162	1.25719	4.51134	6.44181e-06	8.62051e-05	5.70878	5.74207	1.82728	375.248	3.69143	LY86
ENSG00000228013	ENSG00000228013	6.0203	8.00887	1.97359	3.55134	0.000383277	0.00338448	5.70358	5.58637	3.64331	23.8582	0	RP11-350G8.5
ENSG00000154589	ENSG00000154589	21.3504	6.64947	1.25383	4.50579	6.61264e-06	8.83091e-05	5.68423	5.72582	1.57428	83.5666	0.805526	LY96
ENSG00000160307	ENSG00000160307	166.221	5.95711	0.627186	7.90373	2.70669e-15	1.33086e-13	5.68012	5.73039	0.445205	608.272	9.88297	S100B
ENSG00000225217	ENSG00000225217	5.54371	7.29848	1.63159	3.86034	0.000113231	0.00114709	5.6719	5.68695	2.15895	21.8687	0.105193	HSPA7
ENSG00000131797	ENSG00000131797	9.18037	7.76523	1.5902	4.25432	2.09688e-05	0.000250481	5.67051	6.21681	2.00946	29.9649	0.110027	CLUHP3
ENSG00000238241	ENSG00000238241	6.03819	8.02241	2.30439	3.04741	0.00230825	0.0159715	5.66951	4.65217	5.34348	24.1528	0	CCR12P
ENSG00000280205	ENSG00000280205	5.95438	7.98173	1.98724	3.51328	0.000442611	0.00383026	5.66414	5.52302	3.70761	23.5457	0	RP11-504I13.2
ENSG00000150048	ENSG00000150048	18.7843	7.37523	1.5436	4.13009	3.62616e-05	0.000412163	5.66288	5.93505	2.24058	68.739	0.420773	CLEC1A
ENSG00000111424	ENSG00000111424	25.2639	6.41084	1.04008	5.20233	1.96809e-07	3.43993e-06	5.65958	5.78011	1.05726	92.2746	1.03705	VDR
ENSG00000162645	ENSG00000162645	66.9517	11.4818	2.58974	4.04744	5.17806e-05	0.000571553	5.65733	7.09568	7.05272	265.354	0	GBP2
ENSG00000163221	ENSG00000163221	28.993	10.2874	2.72042	3.41397	0.000640239	0.00529796	5.65375	5.56076	7.88219	115.972	0	S100A12
ENSG00000241666	ENSG00000241666	11.8457	6.0042	0.740762	6.75547	1.42373e-11	4.58204e-10	5.65265	5.68885	0.217711	38.4505	0.589343	RP3-455J7.4
ENSG00000277443	ENSG00000277443	1000.67	5.80439	0.450895	10.6552	1.6484e-26	2.30906e-24	5.65265	5.68777	0.239991	3571.49	63.9355	MARCKS
ENSG00000166927	ENSG00000166927	140.778	6.96292	1.59282	3.74363	0.000181383	0.00173976	5.65208	5.43507	2.98912	557.853	4.47709	MS4A7
ENSG00000160791	ENSG00000160791	6.38871	8.08003	2.00176	3.53691	0.000404845	0.0035441	5.64762	5.58323	3.77953	25.1068	0	CCR5
ENSG00000170485	ENSG00000170485	5.88348	7.97602	2.21961	3.1429	0.00167282	0.0121309	5.63461	4.85775	4.88166	23.4224	0	NPAS2
ENSG00000280181	ENSG00000280181	5.46215	7.87496	1.9847	3.46397	0.000532258	0.00450984	5.61975	5.42172	3.69275	21.7481	0	RP11-629N8.4
ENSG00000171509	ENSG00000171509	35.3487	6.13715	0.870681	5.90015	3.63168e-09	8.33874e-08	5.6138	5.70004	0.748923	115.353	1.64863	RXFP1
ENSG00000160593	ENSG00000160593	298.609	6.14665	0.874667	5.88412	4.00181e-09	9.12402e-08	5.60897	5.70529	0.900583	1026.39	14.545	AMICA1
ENSG00000163517	ENSG00000163517	6.59	7.24255	1.47096	4.24387	2.19693e-05	0.00026115	5.60531	5.94091	1.55883	20.9304	0.110027	HDAC11
ENSG00000242048	ENSG00000242048	4.94138	7.71049	2.12224	3.16198	0.00156699	0.0114918	5.59807	4.86733	4.36657	19.45	0	RP13-452N2.1
ENSG00000110079	ENSG00000110079	17.2132	6.68283	1.33897	4.24417	2.19401e-05	0.000260962	5.59086	5.62679	1.75015	66.6237	0.623438	MS4A4A
ENSG00000134571	ENSG00000134571	5.10756	7.13982	1.58135	3.88263	0.000103331	0.00106172	5.59058	5.63382	1.9606	19.5305	0.0895029	MYBPC3
ENSG00000260314	ENSG00000260314	619.15	6.59512	1.30292	4.29429	1.7525e-05	0.000212009	5.58798	5.59919	2.0286	2428.73	25.15	MRC1
ENSG00000172243	ENSG00000172243	355.546	6.0033	0.841982	5.9423	2.81058e-09	6.59335e-08	5.58385	5.59829	0.839294	1400.1	21.8541	CLEC7A
ENSG00000160999	ENSG00000160999	9.19048	5.99351	0.832173	6.00057	1.96628e-09	4.70338e-08	5.57487	5.59799	0.287106	30.9543	0.432105	SH2B2
ENSG00000228956	ENSG00000228956	9.55328	6.24267	1.00484	5.21741	1.81446e-07	3.18569e-06	5.57388	5.65977	0.575979	31.1211	0.435273	SATB1-AS1
ENSG00000025708	ENSG00000025708	360.945	5.6572	0.353858	13.1612	1.46713e-39	3.86033e-37	5.57008	5.58615	0.14065	1398.58	27.7796	TYMP
ENSG00000070731	ENSG00000070731	5.28623	6.75948	1.23689	4.65644	3.21725e-06	4.54265e-05	5.56491	5.85545	0.78178	14.7884	0.116682	ST6GALNAC2
ENSG00000136244	ENSG00000136244	5.84762	7.9781	2.35006	2.96933	0.00298449	0.0201076	5.56074	4.47021	5.59774	23.3905	0	IL6
ENSG00000125089	ENSG00000125089	125.7	5.70997	0.468435	10.0547	8.75966e-24	9.47552e-22	5.55873	5.58541	0.233449	468.165	8.87984	SH3TC1
ENSG00000134830	ENSG00000134830	43.7192	5.8445	0.664245	7.29325	3.02568e-13	1.19742e-11	5.54993	5.59344	0.435051	162.02	2.86257	C5AR2
ENSG00000188389	ENSG00000188389	100.851	6.71706	1.52865	3.73995	0.000184058	0.00176454	5.54047	5.31903	2.73781	399.248	3.80799	PDCD1
ENSG00000245848	ENSG00000245848	4.08306	6.69204	1.22169	4.65916	3.17496e-06	4.49271e-05	5.53903	5.81288	0.705774	9.65744	0	CEBPA
ENSG00000132334	ENSG00000132334	798.592	5.76459	0.565284	8.42867	3.49629e-17	2.04433e-15	5.53722	5.58314	0.378922	2990.59	55.1012	PTPRE
ENSG00000204099	ENSG00000204099	8.05941	6.65885	1.43147	3.95318	7.71182e-05	0.00081874	5.51072	5.4457	1.63043	31.5495	0.325246	NEU4
ENSG00000130595	ENSG00000130595	5.30943	7.83168	2.03862	3.35112	0.000804848	0.00650257	5.5093	5.23043	3.95215	21.1481	0	TNNT3
ENSG00000237938	ENSG00000237938	21.3636	5.92527	0.832425	5.91678	3.28314e-09	7.60119e-08	5.5092	5.53168	0.637035	82.8815	1.39651	RP11-288I21.1
ENSG00000231233	ENSG00000231233	5.10156	7.16229	1.64784	3.73961	0.000184305	0.00176604	5.5022	5.51802	2.21915	19.942	0.116682	CFAP58-AS1
ENSG00000271204	ENSG00000271204	100.835	7.18123	1.74122	3.54994	0.000385318	0.00339942	5.49978	5.32721	3.54678	396.893	2.74583	RP11-138A9.1
ENSG00000258227	ENSG00000258227	108.298	6.28196	1.16925	4.5174	6.26024e-06	8.41223e-05	5.49029	5.49217	1.59378	425.843	5.50186	CLEC5A
ENSG00000179630	ENSG00000179630	145.44	5.64862	0.471734	9.85433	6.56536e-23	6.62352e-21	5.48987	5.52311	0.240605	507.744	10.0596	LACC1
ENSG00000177706	ENSG00000177706	66.2928	5.95361	0.835476	5.92909	3.04621e-09	7.12039e-08	5.48886	5.55629	0.77196	249.015	3.94134	FAM20C
ENSG00000166920	ENSG00000166920	50.9204	6.049	0.969648	5.20704	1.91877e-07	3.35673e-06	5.47995	5.5126	1.04088	199.304	3.03907	C15orf48
ENSG00000007237	ENSG00000007237	229.819	5.76443	0.654291	7.28182	3.29337e-13	1.29285e-11	5.4799	5.5225	0.497521	877.282	16.1708	GAS7
ENSG00000131242	ENSG00000131242	4.84664	7.59745	1.82116	3.62267	0.000291582	0.00263697	5.4786	5.55789	2.93693	17.9529	0	RAB11FIP4
ENSG00000120162	ENSG00000120162	70.2391	5.74338	0.610387	7.7711	7.78099e-15	3.61584e-13	5.47504	5.53275	0.385027	230.515	4.32748	MOB3B
ENSG00000267632	ENSG00000267632	19.5014	6.09353	0.975055	5.22384	1.75254e-07	3.09091e-06	5.46614	5.54961	0.893905	73.0547	1.10272	RP11-400F19.18
ENSG00000163694	ENSG00000163694	246.181	6.36763	1.28547	4.17563	2.97163e-05	0.000343999	5.46191	5.40509	1.96228	968.728	11.7502	RBM47
ENSG00000198019	ENSG00000198019	5.36858	6.15175	1.17652	4.37879	1.19339e-05	0.00015069	5.45889	5.35553	0.774579	21.0843	0.289524	FCGR1B
ENSG00000163751	ENSG00000163751	10.6268	8.40611	1.92815	3.84104	0.000122516	0.00122901	5.45007	6.0915	3.43886	31.3613	0	CPA3
ENSG00000154040	ENSG00000154040	4.44051	7.35827	1.68725	3.76843	0.000164279	0.00159694	5.44891	5.62735	2.36421	15.2171	0	CABYR
ENSG00000215788	ENSG00000215788	73.3108	6.1658	1.01358	5.0966	3.458e-07	5.79938e-06	5.44686	5.57587	1.15729	248.434	3.50464	TNFRSF25
ENSG00000065413	ENSG00000065413	252.33	6.44038	1.24184	4.3809	1.18191e-05	0.000149338	5.44362	5.54219	1.82828	950.565	10.9796	ANKRD44
ENSG00000173068	ENSG00000173068	78.6532	5.76371	0.678749	7.01837	2.24471e-12	7.96114e-11	5.44335	5.5037	0.500307	275.536	5.02063	BNC2
ENSG00000122861	ENSG00000122861	143.135	5.85244	0.774343	6.26653	3.69182e-10	9.84704e-09	5.44036	5.51299	0.691026	530.982	9.22153	PLAU
ENSG00000279862	ENSG00000279862	11.5719	6.29758	1.20436	4.39866	1.0892e-05	0.000138341	5.43394	5.45816	1.27355	44.2139	0.533935	RP11-423E7.2
ENSG00000115884	ENSG00000115884	9.65817	7.73781	1.69712	3.97014	7.18319e-05	0.000771876	5.42945	5.97597	2.41711	19.802	0	SDC1
ENSG00000162711	ENSG00000162711	144.731	5.7957	0.749321	6.40006	1.55318e-10	4.33266e-09	5.4255	5.47898	0.647533	555.533	10.0497	NLRP3
ENSG00000136689	ENSG00000136689	1861.14	6.00978	1.07482	4.66102	3.14641e-06	4.45879e-05	5.4222	5.35175	1.38526	7329.4	113.772	IL1RN
ENSG00000173372	ENSG00000173372	193.155	6.18152	1.23408	4.19868	2.6848e-05	0.000312841	5.42219	5.30118	1.80401	762.101	10.5189	C1QA
ENSG00000169385	ENSG00000169385	108.929	6.38141	1.27527	4.21983	2.44491e-05	0.000286603	5.41333	5.43444	1.90106	420.076	5.06688	RNASE2
ENSG00000050438	ENSG00000050438	24.5056	6.35435	1.13236	4.7285	2.26186e-06	3.28172e-05	5.41169	5.61135	1.25636	75.8403	0.895029	SLC4A8
ENSG00000242574	ENSG00000242574	85.0489	6.70749	1.60062	3.56579	0.000362766	0.00322531	5.41053	5.15912	2.99589	335.964	3.23071	HLA-DMB
ENSG00000165168	ENSG00000165168	956.043	6.13551	1.13719	4.51596	6.30296e-06	8.45796e-05	5.40824	5.39349	1.54833	3748.29	53.351	CYBB
ENSG00000140090	ENSG00000140090	5.36043	7.24114	1.77258	3.52093	0.000430031	0.00373606	5.40607	5.31397	2.73389	20.9073	0.0864211	SLC24A4
ENSG00000105501	ENSG00000105501	9.267	6.39192	1.27759	4.22039	2.43879e-05	0.00028626	5.40127	5.44111	1.33185	35.0179	0.430439	SIGLEC5
ENSG00000276600	ENSG00000276600	310.261	5.87291	0.875354	5.56679	2.59474e-08	5.21384e-07	5.39716	5.44004	0.907219	1195.65	20.4284	RAB7B
ENSG00000146070	ENSG00000146070	130.371	5.60029	0.584306	7.87308	3.46013e-15	1.66351e-13	5.39487	5.40964	0.384361	510.924	10.5581	PLA2G7
ENSG00000280010	ENSG00000280010	5.59111	7.30038	1.59745	3.94401	8.01291e-05	0.000846551	5.39239	5.7584	2.0077	14.7235	0	AP001350.4
ENSG00000136630	ENSG00000136630	27.5136	6.32449	1.2264	4.34155	1.41481e-05	0.000176362	5.38873	5.45244	1.60346	104.146	1.32032	HLX
ENSG00000160179	ENSG00000160179	3.53143	6.64885	1.49573	3.77665	0.000158952	0.00155136	5.38083	5.31535	1.62677	13.9119	0.0864211	ABCG1
ENSG00000145708	ENSG00000145708	38.3653	8.40342	1.66026	4.45918	8.22733e-06	0.000107513	5.37934	6.67634	2.28415	31.434	0	CRHBP
ENSG00000119900	ENSG00000119900	951.976	5.53469	0.474142	9.56399	1.13301e-21	9.93729e-20	5.37846	5.40936	0.266535	3610.79	77.9546	OGFRL1
ENSG00000201501	ENSG00000201501	2.98447	6.97628	1.63982	3.64448	0.000267928	0.00245267	5.36947	5.34847	2.15798	11.6946	0	Y_RNA
ENSG00000128512	ENSG00000128512	106.95	5.79839	0.78888	6.08253	1.183e-09	2.92682e-08	5.36855	5.44784	0.708634	384.871	6.91296	DOCK4
ENSG00000273218	ENSG00000273218	8.95037	6.40699	1.37844	3.92255	8.76155e-05	0.000916198	5.36543	5.28994	1.64767	35.1259	0.420773	LLNLR-246C6.1
ENSG00000006210	ENSG00000006210	7.64364	7.73141	1.90677	3.53027	0.000415129	0.00362141	5.36475	5.48009	3.33848	29.392	0.110027	CX3CL1
ENSG00000003989	ENSG00000003989	72.8959	6.13617	0.982654	5.22683	1.72439e-07	3.04679e-06	5.35742	5.58229	1.01312	127.181	1.86692	SLC7A2
ENSG00000260941	ENSG00000260941	6.6473	7.78221	1.79575	3.77681	0.000158853	0.00155117	5.34991	5.8009	2.83219	20.3022	0	LINC00622
ENSG00000102445	ENSG00000102445	69.4438	5.92147	0.968677	5.08061	3.76217e-07	6.27168e-06	5.34774	5.39034	1.06699	269.895	4.50042	KIAA0226L
ENSG00000180539	ENSG00000180539	3.30612	6.44594	1.34524	4.04832	5.15875e-05	0.000569745	5.34684	5.38533	1.10423	12.0876	0.105193	C9orf139
ENSG00000011422	ENSG00000011422	1345.12	5.40736	0.302279	14.5805	3.74025e-48	1.51722e-45	5.34356	5.35678	0.107488	5132.95	121.04	PLAUR
ENSG00000266371	ENSG00000266371	5.24746	7.7365	1.95736	3.44163	0.000578231	0.00484872	5.34269	5.35345	3.55939	19.7068	0	RP11-142O6.1
ENSG00000074964	ENSG00000074964	23.2613	5.99691	1.00523	4.97092	6.66358e-07	1.0635e-05	5.33868	5.42243	1.01702	86.3707	1.36751	ARHGEF10L
ENSG00000270640	ENSG00000270640	22.4657	6.33709	1.31631	4.0546	5.02209e-05	0.000557042	5.33162	5.32567	1.83736	87.4907	1.10027	RP11-373D23.2
ENSG00000133056	ENSG00000133056	35.3	5.53087	0.529158	8.56241	1.10528e-17	6.78895e-16	5.32726	5.37518	0.176023	78.2336	1.65619	PIK3C2B
ENSG00000072694	ENSG00000072694	24.7516	6.941	1.59327	3.72881	0.000192383	0.00182905	5.32617	5.41217	2.70564	93.0328	0.770186	FCGR2B
ENSG00000115602	ENSG00000115602	8.94512	7.7494	1.82317	3.70202	0.000213891	0.00201679	5.32331	5.70436	2.96428	29.688	0.105193	IL1RL1
ENSG00000266274	ENSG00000266274	3.77433	7.34229	1.92836	3.28895	0.00100562	0.00788718	5.31168	5.0225	3.41072	15.0973	0	RN7SL138P
ENSG00000118200	ENSG00000118200	64.9377	5.86415	0.965641	5.03722	4.72336e-07	7.76106e-06	5.31097	5.33805	1.05817	252.605	4.30486	CAMSAP2
ENSG00000143110	ENSG00000143110	138.392	5.49303	0.523252	8.58675	8.94651e-18	5.53008e-16	5.31077	5.34132	0.305387	522.383	11.5922	C1orf162
ENSG00000141934	ENSG00000141934	9.27645	6.45837	1.39445	3.91437	9.06407e-05	0.000943274	5.30797	5.31298	1.66997	34.8393	0.388062	PPAP2C
ENSG00000162745	ENSG00000162745	11.5248	5.80194	0.89662	5.3556	8.5271e-08	1.59645e-06	5.30512	5.35011	0.591721	39.6382	0.729701	OLFML2B
ENSG00000158050	ENSG00000158050	2049.47	5.43483	0.457736	9.68861	3.37083e-22	3.11059e-20	5.29267	5.31911	0.250166	7888.59	182.403	DUSP2
ENSG00000116991	ENSG00000116991	59.571	5.73889	0.830438	5.70649	1.15327e-08	2.44345e-07	5.29104	5.35264	0.757671	203.458	3.88257	SIPA1L2
ENSG00000112149	ENSG00000112149	1485.72	5.41456	0.436878	10.1048	5.26129e-24	5.78772e-22	5.28555	5.30928	0.227222	5750.39	134.855	CD83
ENSG00000227056	ENSG00000227056	6.13027	5.97271	1.02888	4.83311	1.34414e-06	2.02099e-05	5.28481	5.37149	0.390406	18.8397	0.296807	RPL6P2
ENSG00000244292	ENSG00000244292	5.91523	7.24001	1.69993	3.67076	0.000241833	0.00224332	5.27985	5.48149	2.43081	20.893	0.0864211	OR9N1P
ENSG00000158481	ENSG00000158481	257.432	6.26029	1.39882	3.76051	0.000169565	0.00163769	5.27831	5.10552	2.33026	1013.89	13.2448	CD1C
ENSG00000111863	ENSG00000111863	4.17825	7.46195	1.95968	3.29745	0.000975673	0.0076819	5.27797	5.06345	3.5614	16.3655	0	ADTRP
ENSG00000260027	ENSG00000260027	18.1687	6.82133	1.27188	4.57695	4.71814e-06	6.46495e-05	5.27592	5.86323	0.889528	15.3645	0.0895029	HOXB7
ENSG00000229989	ENSG00000229989	53.6404	6.11911	1.06385	4.81187	1.49528e-06	2.23272e-05	5.27529	5.47127	1.22203	134.44	1.9836	MIR181A1HG
ENSG00000164124	ENSG00000164124	128	5.52986	0.603903	7.50098	6.33422e-14	2.66956e-12	5.27377	5.3277	0.406771	401.319	8.67725	TMEM144
ENSG00000149948	ENSG00000149948	410.498	5.5163	0.583368	7.74176	9.80487e-15	4.52395e-13	5.27268	5.32774	0.397197	1076.5	23.4793	HMGA2
ENSG00000227660	ENSG00000227660	3.57116	7.26578	1.91734	3.26796	0.00108325	0.00841449	5.26969	4.97156	3.35673	14.2847	0	RP11-162J8.2
ENSG00000264757	ENSG00000264757	42.3812	5.43684	0.52831	8.39816	4.53525e-17	2.62035e-15	5.26802	5.28303	0.261714	160.565	3.74529	MIR3198-1
ENSG00000267659	ENSG00000267659	2.90013	6.95134	1.71865	3.46281	0.000534571	0.00452746	5.2667	5.14374	2.47471	11.489	0	LINC01482
ENSG00000057657	ENSG00000057657	375.051	5.45017	0.524496	8.48467	2.16333e-17	1.30007e-15	5.26272	5.29837	0.321796	1382.9	31.6979	PRDM1
ENSG00000276883	ENSG00000276883	5.24195	6.65067	1.60876	3.51244	0.000444012	0.00383908	5.26126	5.08254	2.06816	20.7574	0.210386	AL137852.1
ENSG00000075426	ENSG00000075426	823.879	5.33587	0.354652	12.2257	2.26682e-34	4.90413e-32	5.25099	5.26686	0.147575	3167.91	78.5611	FOSL2
ENSG00000092068	ENSG00000092068	102.066	5.71371	0.848846	5.55308	2.80679e-08	5.61099e-07	5.25024	5.31095	0.828724	385.204	7.33187	SLC7A8
ENSG00000104093	ENSG00000104093	380.134	5.29516	0.265044	16.2055	4.61399e-59	3.32737e-56	5.24642	5.25669	0.0758384	1263.08	32.3685	DMXL2
ENSG00000280328	ENSG00000280328	3.36787	7.04244	1.68979	3.57585	0.000349088	0.00311926	5.24574	5.30443	2.36104	12.3142	0	RP11-972P1.7
ENSG00000099250	ENSG00000099250	349.573	5.34612	0.392518	11.0724	1.70702e-28	2.76978e-26	5.24076	5.2616	0.176216	1261.91	31.0868	NRP1
ENSG00000197992	ENSG00000197992	16.1095	6.44509	1.55023	3.51243	0.000444024	0.00383908	5.23997	4.99538	2.52669	63.7015	0.736352	CLEC9A
ENSG00000141527	ENSG00000141527	4.36263	6.88216	1.65135	3.56204	0.000367984	0.00326573	5.23404	5.22704	2.22397	16.3188	0.0895029	CARD14
ENSG00000110077	ENSG00000110077	284.509	5.75939	1.00265	4.7468	2.06663e-06	3.02779e-05	5.23293	5.19428	1.19445	1117.13	20.6688	MS4A6A
ENSG00000196684	ENSG00000196684	5.48722	6.70446	1.37922	4.136	3.53407e-05	0.000402409	5.23095	5.58142	1.19835	9.62211	0	HSH2D
ENSG00000242094	ENSG00000242094	5.1378	7.163	1.6399	3.75816	0.000171171	0.00165212	5.21612	5.5357	2.16702	13.2675	0	FOXP1-IT1
ENSG00000253054	ENSG00000253054	7.54053	6.19866	1.37167	3.79003	0.000150629	0.0014822	5.20464	5.09209	1.60377	29.5592	0.402	RNU7-77P
ENSG00000277632	ENSG00000277632	250.314	5.3839	0.542386	8.08261	6.33968e-16	3.29173e-14	5.20363	5.22266	0.341647	976.647	23.4708	CCL3
ENSG00000258891	ENSG00000258891	4.47536	7.51823	2.00939	3.24388	0.00117913	0.00904605	5.203	4.98606	3.80037	17.1087	0	RP5-1021I20.5
ENSG00000275302	ENSG00000275302	1068.61	5.7386	1.01493	4.66887	3.02863e-06	4.3107e-05	5.20089	5.15955	1.23385	4193.08	78.5502	CCL4
ENSG00000176597	ENSG00000176597	324.516	5.70504	0.899001	5.23363	1.66212e-07	2.94747e-06	5.19682	5.25347	0.959293	1227.99	23.5799	B3GNT5
ENSG00000132205	ENSG00000132205	220.53	5.26164	0.327834	12.9994	1.23324e-38	3.15954e-36	5.18897	5.20308	0.115425	772.837	20.3018	EMILIN2
ENSG00000184384	ENSG00000184384	76.9122	5.48195	0.68733	6.52081	6.99275e-11	2.05054e-09	5.18746	5.22176	0.525142	287.762	6.3818	MAML2
ENSG00000111052	ENSG00000111052	20.7209	6.11989	1.09897	4.65881	3.18038e-06	4.49711e-05	5.17923	5.4282	0.781439	27.4349	0.383228	LIN7A
ENSG00000261573	ENSG00000261573	7.44353	6.474	1.5765	3.47226	0.000516104	0.0043825	5.17805	4.9689	2.18898	29.2967	0.350047	RP11-553K8.5
ENSG00000080007	ENSG00000080007	8.8299	5.8827	1.05377	4.63358	3.59396e-06	5.01635e-05	5.17731	5.25393	0.803241	29.7419	0.502922	DDX43
ENSG00000267291	ENSG00000267291	3.51216	7.14251	1.8697	3.28529	0.00101878	0.00797611	5.17006	4.96748	3.13482	13.1159	0	CTB-186G2.1
ENSG00000251230	ENSG00000251230	3.83809	6.78509	1.74297	3.31911	0.000903052	0.00718572	5.1681	4.91055	2.59392	15.2423	0.110027	RP11-701P16.5
ENSG00000205784	ENSG00000205784	4.23078	7.51231	2.43331	2.67632	0.0074435	0.043522	5.16584	3.76932	6.06235	16.9231	0	ARRDC5
ENSG00000177238	ENSG00000177238	5.36771	6.11446	1.33697	3.82541	0.000130555	0.00130227	5.16506	5.06775	1.23155	19.9254	0.268509	TRIM72
ENSG00000105374	ENSG00000105374	190.526	5.91106	1.02382	4.79679	1.61225e-06	2.3927e-05	5.16459	5.31756	1.22916	539.102	8.95887	NKG7
ENSG00000237513	ENSG00000237513	4.67331	7.65666	2.4782	2.68608	0.00722948	0.0424247	5.15966	3.78364	6.33195	18.6933	0	RP11-325F22.2
ENSG00000257027	ENSG00000257027	10.9192	6.66014	1.4611	3.87389	0.00010711	0.00109534	5.1562	5.39265	1.72146	31.1171	0.315579	RP11-705C15.3
ENSG00000119508	ENSG00000119508	1001.71	5.31229	0.504865	8.54146	1.32534e-17	8.03918e-16	5.14791	5.17336	0.303342	3885.3	97.7574	NR4A3
ENSG00000261183	ENSG00000261183	4.33048	7.02934	1.63666	3.68393	0.000229663	0.00214576	5.14519	5.4089	2.14814	11.9734	0	RP11-532F12.5
ENSG00000008516	ENSG00000008516	19.1898	6.05642	1.34121	3.77004	0.000163225	0.00158907	5.13918	5.0011	1.92626	75.5026	1.16682	MMP25
ENSG00000267651	ENSG00000267651	4.67418	7.53303	1.99805	3.2697	0.00107663	0.00837516	5.13561	5.03289	3.7463	17.2149	0	RP11-95O2.1
ENSG00000204577	ENSG00000204577	5.97394	5.51685	0.88739	5.09004	3.57987e-07	5.97801e-06	5.1347	5.08117	0.40954	22.9937	0.507826	LILRB3
ENSG00000103811	ENSG00000103811	187.882	5.39122	0.608845	7.21237	5.49848e-13	2.09512e-11	5.13142	5.18825	0.421157	476.563	11.4539	CTSH
ENSG00000151726	ENSG00000151726	177.966	5.49748	0.75886	5.92663	3.09212e-09	7.20176e-08	5.12729	5.18017	0.673185	664.805	14.6756	ACSL1
ENSG00000237483	ENSG00000237483	6.74112	6.94428	1.71928	3.45743	0.000545364	0.00460285	5.12635	5.13491	2.51741	25.3495	0.210386	RP11-423E7.1
ENSG00000082397	ENSG00000082397	159.007	5.39652	0.686123	6.40778	1.47657e-10	4.14268e-09	5.12124	5.13893	0.546844	619.768	14.7397	EPB41L3
ENSG00000197405	ENSG00000197405	199.329	5.44103	0.732863	6.05984	1.36255e-09	3.34978e-08	5.11318	5.14624	0.62966	767.778	17.7292	C5AR1
ENSG00000100036	ENSG00000100036	2.63693	6.67074	1.58638	3.57463	0.000350723	0.0031311	5.1084	5.15202	1.93406	9.40705	0	SLC35E4
ENSG00000228446	ENSG00000228446	5.40719	7.76634	2.1094	3.2077	0.00133799	0.0100703	5.10827	4.96255	4.30296	20.3063	0	AC073052.1
ENSG00000137331	ENSG00000137331	165.975	5.4282	0.734107	6.0321	1.61847e-09	3.92444e-08	5.10582	5.13267	0.628998	642.702	14.9061	IER3
ENSG00000263050	ENSG00000263050	12.846	5.40105	0.744752	5.90941	3.43331e-09	7.93002e-08	5.10339	5.0974	0.431872	49.1019	1.12027	RP11-667K14.3
ENSG00000177989	ENSG00000177989	73.9123	5.21666	0.440794	9.56605	1.11073e-21	9.786e-20	5.10225	5.11154	0.197203	283.457	7.55807	ODF3B
ENSG00000126860	ENSG00000126860	91.7511	5.2395	0.473589	8.95186	3.49542e-19	2.42204e-17	5.09806	5.11799	0.239016	342.419	9.10313	EVI2A
ENSG00000244482	ENSG00000244482	50.5494	6.57416	1.66577	3.3463	0.000818967	0.00659748	5.09595	4.87205	3.20622	197.501	2.09363	LILRA6
ENSG00000162924	ENSG00000162924	807.288	5.15983	0.311521	13.3533	1.13331e-40	3.06482e-38	5.09537	5.10748	0.113299	3035.69	85.0598	REL
ENSG00000129219	ENSG00000129219	32.7187	5.82654	1.07429	4.49276	7.03052e-06	9.35689e-05	5.09335	5.17327	1.25477	115.769	1.99077	PLD2
ENSG00000243609	ENSG00000243609	4.45563	7.41276	1.93372	3.31628	0.00091223	0.00724981	5.09309	5.08193	3.43821	15.8723	0	RPS2P44
ENSG00000237387	ENSG00000237387	3.22144	6.47159	1.54377	3.54431	0.000393645	0.00346347	5.08951	5.03672	1.79424	12.2225	0.0895029	CTA-407F11.7
ENSG00000221869	ENSG00000221869	455.223	5.3655	0.664282	6.57176	4.97252e-11	1.48043e-09	5.08716	5.12458	0.523535	1742.19	42.2694	CEBPD
ENSG00000280213	ENSG00000280213	9.64521	5.75336	1.05605	4.5011	6.76038e-06	9.01584e-05	5.08703	5.12419	0.918921	34.4546	0.666815	UCKL1-AS1
ENSG00000127124	ENSG00000127124	111.769	5.47623	0.776988	5.76101	8.36138e-09	1.80693e-07	5.08158	5.14402	0.694374	394.556	8.82194	HIVEP3
ENSG00000184368	ENSG00000184368	11.9247	6.09637	1.17986	4.31948	1.56394e-05	0.000192731	5.07698	5.29663	1.02441	27.7969	0.416501	MAP7D2
ENSG00000132514	ENSG00000132514	25.3105	5.71476	1.00281	4.70155	2.5819e-06	3.71561e-05	5.07661	5.15036	1.04164	85.1545	1.62033	CLEC10A
ENSG00000086300	ENSG00000086300	151.753	5.8054	1.05994	4.53363	5.79773e-06	7.83636e-05	5.06938	5.17054	1.32021	514.128	9.18534	SNX10
ENSG00000201998	ENSG00000201998	5.10514	5.85933	1.16681	4.16464	3.11847e-05	0.00035844	5.06656	5.08077	0.794477	18.3843	0.350047	SNORA23
ENSG00000242829	ENSG00000242829	20.7294	5.91989	1.25308	3.92622	8.62906e-05	0.000905471	5.06211	5.01053	1.6853	80.5495	1.36025	RPS26P21
ENSG00000178726	ENSG00000178726	266.444	5.21509	0.492622	8.55645	1.16397e-17	7.12696e-16	5.06048	5.08394	0.281082	986.518	26.6426	THBD
ENSG00000242550	ENSG00000242550	6.54133	8.09405	2.35192	3.01628	0.00255897	0.0175752	5.05496	4.58218	5.61102	25.3589	0	SERPINB10
ENSG00000156299	ENSG00000156299	65.0167	5.43424	0.767611	5.77668	7.61882e-09	1.64829e-07	5.05423	5.1109	0.65608	228.487	5.30659	TIAM1
ENSG00000177640	ENSG00000177640	7.56248	7.2939	1.6976	3.70754	0.000209284	0.0019767	5.05266	5.54062	2.42277	21.784	0.105193	CASC2
ENSG00000101307	ENSG00000101307	31.1004	5.5548	0.937472	4.8586	1.18219e-06	1.79692e-05	5.05047	5.06637	0.948569	119.188	2.55854	SIRPB1
ENSG00000172716	ENSG00000172716	7.5121	5.65175	1.08133	4.30189	1.69344e-05	0.000205695	5.05001	4.9911	0.938245	28.9992	0.554459	SLFN11
ENSG00000115165	ENSG00000115165	315.55	5.20844	0.515368	8.1659	3.19056e-16	1.72565e-14	5.04408	5.06504	0.31059	1212.06	32.8444	CYTIP
ENSG00000149418	ENSG00000149418	15.2847	6.30416	1.47667	3.59198	0.000328178	0.0029449	5.04361	5.00098	2.25766	57.6497	0.736352	ST14
ENSG00000114013	ENSG00000114013	582.711	6.75025	2.03198	2.82987	0.00465668	0.0294288	5.04151	4.10546	4.94729	2306.98	21.439	CD86
ENSG00000228434	ENSG00000228434	2.33358	6.59721	1.64239	3.40797	0.000654482	0.00539518	5.04123	4.95083	2.1466	8.99996	0	AC004951.6
ENSG00000259398	ENSG00000259398	2.73792	6.27949	1.52176	3.46933	0.000521757	0.00442857	5.03389	4.88208	1.70352	10.7726	0.0895029	RP11-430B1.1
ENSG00000198719	ENSG00000198719	6.14302	8.00669	2.35721	2.97246	0.00295425	0.0199246	5.03318	4.4778	5.63885	23.8688	0	DLL1
ENSG00000273345	ENSG00000273345	17.1697	5.30755	0.676558	6.36686	1.92939e-10	5.32868e-09	5.02892	5.05869	0.367895	59.6793	1.50457	CTD-2410N18.4
ENSG00000164674	ENSG00000164674	54.244	5.83139	1.15978	4.16576	3.10312e-05	0.000357308	5.02657	5.06294	1.54078	204.203	3.60406	SYTL3
ENSG00000204161	ENSG00000204161	17.4282	6.718	1.37101	4.17065	3.03738e-05	0.000350568	5.02607	5.60832	1.17204	9.85952	0	C10orf128
ENSG00000183655	ENSG00000183655	9.08704	6.04588	1.27468	3.95855	7.54049e-05	0.000804939	5.02094	5.10296	1.32001	27.6746	0.435273	KLHL25
ENSG00000181885	ENSG00000181885	17.1767	5.78566	1.07318	4.45933	8.22153e-06	0.000107513	5.01821	5.13444	1.08848	50.1634	0.864211	CLDN7
ENSG00000102854	ENSG00000102854	7.25821	8.24641	2.39888	3.02074	0.00252154	0.0173582	5.01076	4.59401	5.88234	28.1368	0	MSLN
ENSG00000204397	ENSG00000204397	24.6896	5.80596	1.22765	3.91475	9.0497e-05	0.000942282	5.00983	4.93528	1.65442	96.3218	1.74587	CARD16
ENSG00000238005	ENSG00000238005	3.22675	6.49529	1.66181	3.30681	0.000943642	0.00745987	5.005	4.79719	2.24981	12.4056	0.116682	RP11-443B7.1
ENSG00000159958	ENSG00000159958	24.8098	5.242	0.616344	6.88251	5.88071e-12	1.99136e-10	5.00477	5.03648	0.328262	80.7183	2.17145	TNFRSF13C
ENSG00000171236	ENSG00000171236	106.31	5.1009	0.400802	10.2317	1.42929e-24	1.61981e-22	5.00056	5.01485	0.168708	392.73	11.4605	LRG1
ENSG00000237328	ENSG00000237328	2.81383	6.2703	1.52085	3.46536	0.000529523	0.00449253	4.99832	4.87431	1.69971	10.7448	0.0895029	RAI1-AS1
ENSG00000236977	ENSG00000236977	17.8444	6.01216	1.41912	3.53189	0.000412604	0.00360746	4.99716	4.80977	2.17321	70.0223	1.10027	ANKRD44-IT1
ENSG00000137265	ENSG00000137265	58.3411	7.15702	2.18984	2.81163	0.00492919	0.0307517	4.99677	4.0938	5.59984	231.348	1.63355	IRF4
ENSG00000110446	ENSG00000110446	61.1112	5.36181	0.82235	5.30407	1.13248e-07	2.07631e-06	4.9952	4.99143	0.764997	238.325	5.85105	SLC15A3
ENSG00000227698	ENSG00000227698	3.00865	6.88111	1.7796	3.30474	0.000950637	0.00750694	4.99468	4.92157	2.72716	10.9413	0	AP001619.2
ENSG00000185567	ENSG00000185567	3.41762	7.19465	2.33863	2.64884	0.00807691	0.0466525	4.98952	3.71951	5.50743	13.57	0	AHNAK2
ENSG00000203721	ENSG00000203721	4.93542	7.07908	1.90379	3.19315	0.00140731	0.0104867	4.98499	4.80999	3.30851	18.8271	0.0895029	LINC00862
ENSG00000244556	ENSG00000244556	3.41104	6.86943	1.715	3.4224	0.000620709	0.00515167	4.97772	5.06702	2.45543	10.9302	0	ODCP
ENSG00000180263	ENSG00000180263	46.8556	5.57055	0.928128	4.92449	8.45823e-07	1.33569e-05	4.97001	5.09183	0.933002	126.638	2.71995	FGD6
ENSG00000179331	ENSG00000179331	8.74902	6.10187	1.3475	3.78618	0.000152982	0.00149985	4.96422	5.03647	1.54037	28.3816	0.420773	RAB39A
ENSG00000151474	ENSG00000151474	66.887	5.07581	0.41801	9.75051	1.83538e-22	1.75179e-20	4.96328	4.98245	0.167443	220.937	6.56616	FRMD4A
ENSG00000267385	ENSG00000267385	2.44798	6.6368	1.72021	3.2768	0.0010499	0.00819789	4.96107	4.80822	2.46342	9.29716	0	CTB-50L17.14
ENSG00000187116	ENSG00000187116	26.0815	6.81285	2.0841	2.78914	0.00528483	0.0326049	4.9549	4.02841	4.93328	103.393	0.933458	LILRA5
ENSG00000136167	ENSG00000136167	2192.88	5.04339	0.372256	10.8619	1.75162e-27	2.66451e-25	4.95079	4.96952	0.164732	5375.05	163.111	LCP1
ENSG00000153976	ENSG00000153976	7.25905	6.88293	1.5912	3.69717	0.000218016	0.00204973	4.94649	5.35808	1.96453	10.8105	0	HS3ST3A1
ENSG00000130592	ENSG00000130592	454.535	5.08423	0.488478	8.36115	6.21111e-17	3.54653e-15	4.93936	4.9567	0.281221	1756.26	51.8064	LSP1
ENSG00000028277	ENSG00000028277	193.232	5.0301	0.381545	10.5626	4.44298e-26	6.04959e-24	4.93788	4.9526	0.161978	708.594	21.7009	POU2F2
ENSG00000177098	ENSG00000177098	11.1065	6.45791	1.40977	3.8715	0.000108168	0.00110442	4.93553	5.2851	1.31828	11.8994	0.116682	SCN4B
ENSG00000152705	ENSG00000152705	3.53813	7.05784	1.897	3.19337	0.00140621	0.0104825	4.93274	4.80549	3.25447	12.3399	0	CATSPER3
ENSG00000279166	ENSG00000279166	76.4827	5.45247	0.900156	4.94633	7.56238e-07	1.19908e-05	4.92896	5.00489	0.92415	243.479	5.52023	RP11-107E5.3
ENSG00000168461	ENSG00000168461	864.879	5.00016	0.330402	12.1069	9.70398e-34	2.01823e-31	4.92844	4.94218	0.127844	2734.22	85.3663	RAB31
ENSG00000227523	ENSG00000227523	4.80338	6.10133	1.39025	3.66936	0.000243162	0.00225243	4.92766	4.95823	1.2624	13.9613	0.175924	RPS20P15
ENSG00000166224	ENSG00000166224	105.307	5.35718	0.834501	5.2213	1.77667e-07	3.13064e-06	4.92276	4.97557	0.806904	380.338	9.26012	SGPL1
ENSG00000136250	ENSG00000136250	155.819	5.80236	1.33135	3.60713	0.000309599	0.00278697	4.92225	4.75513	2.10434	608.069	10.9093	AOAH
ENSG00000178773	ENSG00000178773	4.34953	6.72786	1.60821	3.56163	0.000368556	0.00326932	4.91818	5.1636	2.02124	9.79967	0	CPNE7
ENSG00000010704	ENSG00000010704	13.6129	6.12946	1.55976	3.28862	0.00100679	0.0078918	4.91473	4.63844	2.55906	51.1933	0.736352	HFE
ENSG00000163239	ENSG00000163239	5.56896	7.41029	1.93764	3.3083	0.00093863	0.00742627	4.91262	5.06886	3.45633	15.7539	0	TDRD10
ENSG00000197629	ENSG00000197629	84.5165	5.99653	1.62482	3.07514	0.00210406	0.0147633	4.91173	4.34071	3.11984	332.841	5.2251	MPEG1
ENSG00000133246	ENSG00000133246	121.013	5.00405	0.386805	10.3516	4.11494e-25	4.97653e-23	4.91108	4.92459	0.158855	430.001	13.5318	PRAM1
ENSG00000251429	ENSG00000251429	4.42913	7.47634	2.12706	3.04474	0.00232884	0.0161026	4.90508	4.608	4.38355	16.5516	0	RP11-597D13.7
ENSG00000238133	ENSG00000238133	4.53346	6.85722	1.73439	3.3771	0.000732544	0.00597543	4.90191	5.00769	2.56079	16.0318	0.116682	MLK7-AS1
ENSG00000231329	ENSG00000231329	2.78142	6.80544	1.83128	3.17016	0.00152353	0.0112451	4.89367	4.7085	2.94716	10.3796	0	RP1-225E12.2
ENSG00000245522	ENSG00000245522	4.6016	7.52375	2.13145	3.06071	0.00220812	0.0153936	4.89196	4.64515	4.40764	17.0377	0	RP11-540A21.2
ENSG00000107719	ENSG00000107719	46.7704	5.39364	0.880293	4.99112	6.00312e-07	9.68408e-06	4.89036	4.96706	0.847578	137.981	3.31416	PALD1
ENSG00000279141	ENSG00000279141	3.70599	7.24908	2.07562	3.0107	0.00260642	0.0178696	4.88611	4.51524	4.1152	14.0823	0	LINC01451
ENSG00000146592	ENSG00000146592	64.3258	5.3208	0.822672	5.25216	1.50324e-07	2.70014e-06	4.88603	4.95074	0.757872	199.447	4.98664	CREB5
ENSG00000073756	ENSG00000073756	337.26	5.39313	0.936565	4.69068	2.72292e-06	3.907e-05	4.88579	4.90758	1.04452	1269.89	30.2317	PTGS2
ENSG00000229502	ENSG00000229502	4.05492	6.84116	1.94653	3.0008	0.00269267	0.0183511	4.88383	4.43847	3.49813	15.8754	0.0895029	RP11-52J3.2
ENSG00000269514	ENSG00000269514	3.97587	7.37902	2.3543	2.70952	0.00673801	0.0400353	4.88161	3.85757	5.60317	15.4276	0	RP11-370I10.12
ENSG00000128604	ENSG00000128604	93.8153	5.26293	0.7849	5.43118	5.59823e-08	1.07181e-06	4.88142	4.92766	0.708435	335.38	8.72922	IRF5
ENSG00000101695	ENSG00000101695	22.0276	5.5913	1.05677	4.34467	1.39486e-05	0.000173986	4.87665	4.96255	1.14234	65.459	1.31509	RNF125
ENSG00000120708	ENSG00000120708	1050.95	4.97447	0.398389	9.97636	1.93425e-23	1.99269e-21	4.87356	4.89039	0.188383	3916.14	124.6	TGFBI
ENSG00000238713	ENSG00000238713	4.95922	5.86265	1.38629	3.50768	0.000452039	0.00390144	4.87086	4.71552	1.43775	17.7886	0.31313	Y_RNA
ENSG00000170909	ENSG00000170909	35.3622	5.21042	0.792506	5.3128	1.07956e-07	1.98395e-06	4.86824	4.86909	0.679433	136.338	3.71891	OSCAR
ENSG00000134531	ENSG00000134531	11.8052	5.96861	1.35982	3.65388	0.000258311	0.0023803	4.86779	4.87692	1.83066	42.6445	0.673591	EMP1
ENSG00000171522	ENSG00000171522	11.4875	5.75952	1.34875	3.52885	0.000417372	0.00363934	4.86602	4.67757	1.8611	44.9261	0.805526	PTGER4
ENSG00000239911	ENSG00000239911	4.863	6.89926	1.79183	3.29231	0.000993693	0.00780799	4.85799	4.91006	2.80558	16.4895	0.105193	PRKAG2-AS1
ENSG00000123685	ENSG00000123685	33.4075	5.35459	0.924379	4.71083	2.46709e-06	3.56355e-05	4.8565	4.88252	0.93305	120.266	2.97808	BATF3
ENSG00000240244	ENSG00000240244	2.84796	6.66006	1.71747	3.29558	0.000982185	0.0077238	4.8536	4.83979	2.45353	9.29509	0	GAPDHP33
ENSG00000171791	ENSG00000171791	17.0283	5.29073	0.832686	5.15288	2.56517e-07	4.38511e-06	4.85235	4.91172	0.536077	36.128	0.939455	BCL2
ENSG00000234290	ENSG00000234290	8.03916	6.3295	1.61281	3.30448	0.000951526	0.00750999	4.84692	4.73365	2.40351	29.3752	0.345684	AC116366.6
ENSG00000156313	ENSG00000156313	39.8235	5.32317	0.828402	5.21868	1.80198e-07	3.16951e-06	4.84164	4.94775	0.667686	69.9804	1.72453	RPGR
ENSG00000103489	ENSG00000103489	83.2649	5.07941	0.610395	6.68323	2.3373e-11	7.36402e-10	4.84061	4.88006	0.409239	246.014	7.24805	XYLT1
ENSG00000122733	ENSG00000122733	4.79618	7.61749	2.23178	2.96511	0.00302571	0.020322	4.83665	4.45068	4.93658	18.219	0	PHF24
ENSG00000130300	ENSG00000130300	110.08	5.13866	0.623055	6.64253	3.08351e-11	9.54517e-10	4.83514	4.93013	0.335267	74.173	2.18906	PLVAP
ENSG00000139572	ENSG00000139572	78.2494	6.06936	1.53669	3.29888	0.000970729	0.00764916	4.83322	4.6248	2.77715	301.781	4.50726	GPR84
ENSG00000123689	ENSG00000123689	2352.29	5.32839	0.999989	4.32843	1.50173e-05	0.000186243	4.82918	4.7695	1.19991	9166.06	228.155	G0S2
ENSG00000223571	ENSG00000223571	3.36856	6.48988	1.71366	3.20361	0.00135718	0.0101794	4.82906	4.66604	2.45976	12.5452	0.110027	DHRSX-IT1
ENSG00000279738	ENSG00000279738	17.4685	5.18714	0.77611	5.39503	6.85112e-08	1.29891e-06	4.82889	4.86046	0.558547	60.9532	1.71105	RP5-1014D13.2
ENSG00000234883	ENSG00000234883	13.4771	5.30801	0.894072	4.81841	1.44706e-06	2.16403e-05	4.82565	4.86824	0.717661	44.7407	1.14143	MIR155HG
ENSG00000106541	ENSG00000106541	239.981	5.42831	1.09309	4.05118	5.096e-05	0.000564095	4.82405	4.74963	1.42258	934.642	21.7273	AGR2
ENSG00000229331	ENSG00000229331	3.86145	7.35716	2.41764	2.62949	0.0085514	0.0488282	4.82373	3.66361	5.96543	15.2295	0	GK-IT1
ENSG00000180113	ENSG00000180113	59.9997	6.74816	2.07933	2.76443	0.00570232	0.0348165	4.81997	3.97313	5.07457	236.785	2.21696	TDRD6
ENSG00000169413	ENSG00000169413	249.169	5.13551	0.74202	5.57331	2.49939e-08	5.03531e-07	4.81974	4.8382	0.651171	960.491	27.3538	RNASE6
ENSG00000178882	ENSG00000178882	4.95864	6.07906	1.4358	3.53745	0.000404016	0.00353873	4.81886	4.84731	1.41606	14.0078	0.172842	FAM101A
ENSG00000247774	ENSG00000247774	23.3242	6.61352	2.08514	2.69215	0.00709924	0.0417611	4.8162	3.81561	4.94444	92.3499	0.946738	PCED1B-AS1
ENSG00000182718	ENSG00000182718	351.321	4.93094	0.4284	9.17585	4.48045e-20	3.35534e-18	4.81577	4.83403	0.213482	1233.46	40.4151	ANXA2
ENSG00000073331	ENSG00000073331	36.3281	5.25825	0.840367	5.06713	4.03855e-07	6.70373e-06	4.80969	4.8723	0.753952	111.655	2.94065	ALPK1
ENSG00000234965	ENSG00000234965	3.40979	7.10295	2.04968	2.97752	0.0029059	0.0196271	4.80316	4.43317	3.98029	12.8	0	SHISA8
ENSG00000112297	ENSG00000112297	41.6752	4.97905	0.559609	7.11041	1.15697e-12	4.24243e-11	4.80135	4.81276	0.319893	157.019	5.02099	AIM1
ENSG00000100292	ENSG00000100292	205.739	5.17585	0.797354	5.23714	1.63084e-07	2.89726e-06	4.79885	4.83053	0.750641	769.979	21.3322	HMOX1
ENSG00000262165	ENSG00000262165	4.84851	7.60312	2.2671	2.91258	0.00358453	0.023484	4.79764	4.33258	5.12697	18.0795	0	RP11-81A22.5
ENSG00000104043	ENSG00000104043	279.073	4.99976	0.562386	7.11212	1.14275e-12	4.20287e-11	4.79605	4.83158	0.368559	790.817	24.7558	ATP8B4
ENSG00000232884	ENSG00000232884	6.17973	6.69075	1.5938	3.57055	0.000356234	0.00317302	4.79201	5.15665	1.96361	9.67369	0	AF127936.3
ENSG00000161929	ENSG00000161929	19.2835	5.67772	1.35319	3.45681	0.000546608	0.00461135	4.79116	4.58163	2.01517	74.9859	1.4727	SCIMP
ENSG00000063438	ENSG00000063438	159.852	5.07023	0.695253	5.85432	4.78964e-09	1.07071e-07	4.79093	4.81071	0.565033	601.771	17.931	AHRR
ENSG00000166387	ENSG00000166387	7.02391	6.45184	1.68026	3.24465	0.00117597	0.00903247	4.78964	4.70636	2.47022	24.736	0.268509	PPFIBP2
ENSG00000197670	ENSG00000197670	3.36004	6.49897	1.73231	3.17436	0.00150166	0.0111048	4.78844	4.62963	2.53737	12.6529	0.110027	RP4-724E16.2
ENSG00000107130	ENSG00000107130	87.4947	4.97054	0.543271	7.30858	2.6999e-13	1.07504e-11	4.7881	4.81397	0.325462	302.929	9.73774	NCS1
ENSG00000128342	ENSG00000128342	34.8162	6.03063	1.74387	2.88476	0.00391712	0.0253895	4.78731	4.08346	3.52568	137.154	2.11047	LIF
ENSG00000179456	ENSG00000179456	73.8071	4.89948	0.419435	9.29699	1.44474e-20	1.13889e-18	4.78721	4.80682	0.171743	212.815	7.06113	ZBTB18
ENSG00000214106	ENSG00000214106	3.23758	6.57493	1.6589	3.36062	0.000777677	0.00630398	4.78401	4.88898	2.21061	8.98276	0	PAXIP1-AS2
ENSG00000267174	ENSG00000267174	13.1622	6.00458	1.5411	3.24742	0.00116457	0.00895553	4.78021	4.54441	2.51657	50.9511	0.816776	CTC-510F12.4
ENSG00000134508	ENSG00000134508	64.9191	5.08605	0.699021	5.84539	5.05393e-09	1.1285e-07	4.77907	4.82347	0.541459	208.121	6.18271	CABLES1
ENSG00000102755	ENSG00000102755	272.996	4.98395	0.577381	6.90003	5.19922e-12	1.77603e-10	4.77889	4.80676	0.390501	894.568	28.2568	FLT1
ENSG00000118515	ENSG00000118515	590.258	5.42793	1.13053	3.91667	8.97796e-05	0.000936314	4.77809	4.69569	1.53004	2291.14	53.2443	SGK1
ENSG00000163874	ENSG00000163874	247.007	4.98066	0.584878	6.80596	1.0038e-11	3.31662e-10	4.77424	4.79882	0.401273	920.995	29.1249	ZC3H12A
ENSG00000145476	ENSG00000145476	21.918	5.34023	0.935363	4.64016	3.48145e-06	4.88381e-05	4.77077	4.85626	0.872575	62.3441	1.54722	CYP4V2
ENSG00000268375	ENSG00000268375	3.38753	6.20442	1.5249	3.41295	0.000642627	0.00531095	4.76893	4.79577	1.71087	10.383	0.0864211	CTD-2568A17.8
ENSG00000036672	ENSG00000036672	15.9919	5.27403	0.908539	4.70428	2.54758e-06	3.67165e-05	4.76715	4.81924	0.779889	50.1238	1.24744	USP2
ENSG00000108691	ENSG00000108691	203.329	5.64787	1.35735	3.42422	0.000616573	0.00512171	4.76668	4.5414	2.19585	791.837	15.808	CCL2
ENSG00000133574	ENSG00000133574	31.4092	6.08842	1.80495	2.81914	0.00481529	0.0302154	4.76632	3.99098	3.76696	123.8	1.83666	GIMAP4
ENSG00000120262	ENSG00000120262	14.5051	5.12369	0.847306	4.86682	1.13406e-06	1.73741e-05	4.76516	4.73172	0.689681	55.8732	1.65111	CCDC170
ENSG00000130656	ENSG00000130656	107.533	7.14999	1.78483	3.4457	0.000569592	0.00477834	4.76438	5.19041	3.70573	305.657	2.14263	HBZ
ENSG00000239742	ENSG00000239742	2.90657	6.96848	2.13781	2.79187	0.0052404	0.032382	4.75536	4.04326	4.41713	11.6263	0	RN7SL672P
ENSG00000092820	ENSG00000092820	854.636	4.86518	0.416597	9.27798	1.72723e-20	1.33988e-18	4.75519	4.774	0.205383	2677.43	91.9793	EZR
ENSG00000259151	ENSG00000259151	2.8151	6.89399	2.07593	2.8392	0.00452262	0.0286747	4.75336	4.13705	4.10014	10.9668	0	CAP2P1
ENSG00000136826	ENSG00000136826	163.293	5.4091	1.11721	3.94654	7.92873e-05	0.000838131	4.75155	4.69571	1.48072	629.468	14.7943	KLF4
ENSG00000224186	ENSG00000224186	3.17261	6.88633	1.90692	3.08682	0.00202311	0.0142518	4.75095	4.5949	3.29122	10.9544	0	C5orf66
ENSG00000143119	ENSG00000143119	545.034	5.14352	0.784188	5.28383	1.26508e-07	2.30209e-06	4.75094	4.81019	0.732395	1572.08	44.5365	CD53
ENSG00000244682	ENSG00000244682	6.37059	5.30608	1.08825	3.95688	7.59358e-05	0.000809204	4.74588	4.63068	0.985687	24.7086	0.646292	FCGR2C
ENSG00000229721	ENSG00000229721	6.19185	6.75387	1.83423	3.13693	0.00170726	0.0123531	4.74525	4.64514	3.00341	22.3842	0.194696	RP11-252I14.1
ENSG00000165312	ENSG00000165312	193.274	4.78914	0.282067	13.4335	3.84874e-41	1.15291e-38	4.74274	4.74763	0.0848076	728.387	26.3336	OTUD1
ENSG00000279345	ENSG00000279345	5.91668	5.88932	1.53624	3.18265	0.00145933	0.0108205	4.7413	4.42866	2.14546	23.109	0.378535	RP3-522J7.7
ENSG00000165379	ENSG00000165379	5.54265	6.69932	2.05114	2.77861	0.00545923	0.0335321	4.74109	3.99854	4.01425	21.4498	0.172842	LRFN5
ENSG00000160255	ENSG00000160255	812.456	4.8724	0.464038	8.34502	7.12043e-17	4.00699e-15	4.73957	4.75911	0.255859	2975.28	101.632	ITGB2
ENSG00000117115	ENSG00000117115	153.301	5.91587	1.56677	3.13759	0.00170346	0.0123301	4.73455	4.38812	2.92144	596.902	9.91134	PADI2
ENSG00000187037	ENSG00000187037	6.58803	6.35732	1.65636	3.23439	0.00121902	0.00930078	4.73386	4.66142	2.35925	22.9225	0.259263	GPR141
ENSG00000214374	ENSG00000214374	4.21418	5.514	1.17736	3.834	0.000126075	0.00126211	4.73293	4.71397	0.774003	14.0293	0.308296	RPLP2P1
ENSG00000144218	ENSG00000144218	78.8355	5.26548	0.991223	4.30325	1.68309e-05	0.000204851	4.72661	4.71654	1.14463	298.573	7.8029	AFF3
ENSG00000196189	ENSG00000196189	123.647	5.17278	0.875962	4.76366	1.90116e-06	2.798e-05	4.72553	4.75208	0.899751	456.519	12.6989	SEMA4A
ENSG00000121101	ENSG00000121101	24.7626	5.29884	0.975509	4.40677	1.04926e-05	0.00013432	4.72418	4.76908	1.01186	82.3718	2.06804	TEX14
ENSG00000231752	ENSG00000231752	2.4693	5.67215	1.23383	3.7867	0.000152659	0.00149744	4.72307	4.7879	0.710665	7.17924	0.116682	EMBP1
ENSG00000279148	ENSG00000279148	4.89543	6.86842	1.80462	3.25189	0.0011464	0.0088437	4.71907	4.84479	2.85971	16.0587	0.105193	RP11-135F9.4
ENSG00000268798	ENSG00000268798	4.72295	5.77793	1.38461	3.45075	0.00055904	0.00469994	4.71544	4.62831	1.41412	16.5165	0.299889	CTB-25B13.5
ENSG00000240452	ENSG00000240452	9.5855	5.02264	0.744575	5.4026	6.56814e-08	1.24647e-06	4.70883	4.72413	0.393283	33.0873	1.0368	RP11-567P17.1
ENSG00000173269	ENSG00000173269	77.8396	5.18904	0.862003	4.85966	1.17585e-06	1.78867e-05	4.70567	4.78242	0.833048	169.712	4.67574	MMRN2
ENSG00000248155	ENSG00000248155	4.34411	6.78091	1.85782	3.11167	0.00186035	0.0133165	4.70476	4.61231	3.06338	10.1531	0	WI2-89927D4.1
ENSG00000217801	ENSG00000217801	57.5114	6.31267	1.97558	2.68916	0.0071631	0.0420732	4.70392	3.78872	4.59529	226.713	2.86069	RP11-465B22.3
ENSG00000151967	ENSG00000151967	8.36568	6.08711	1.58728	3.20491	0.00135103	0.0101567	4.70272	4.52939	2.44051	30.9197	0.432105	SCHIP1
ENSG00000174945	ENSG00000174945	28.9581	6.67271	1.88884	3.00327	0.00267096	0.0182226	4.70226	4.41212	4.04394	110.635	1.07095	AMZ1
ENSG00000260936	ENSG00000260936	5.94296	7.50812	2.02864	3.20813	0.00133603	0.0100595	4.70161	4.92183	3.89336	16.8936	0	FTO-IT1
ENSG00000238086	ENSG00000238086	6.82701	6.32662	1.85302	2.87455	0.00404597	0.0261031	4.69659	4.12858	3.33601	26.8306	0.350047	PPP1R26P1
ENSG00000245148	ENSG00000245148	4.97382	5.87278	1.55646	3.13068	0.00174401	0.0125862	4.69615	4.36412	2.09753	19.3645	0.350047	ARAP1-AS2
ENSG00000155659	ENSG00000155659	80.0815	5.68316	1.29152	3.62609	0.000287743	0.00260952	4.69351	4.70121	1.95488	285.396	5.5279	VSIG4
ENSG00000244675	ENSG00000244675	3.31065	7.08582	2.13313	2.853	0.00433082	0.0276386	4.69271	4.17948	4.39878	12.6154	0	AC108676.1
ENSG00000167105	ENSG00000167105	5.08033	6.22372	1.51198	3.45488	0.000550536	0.00464103	4.69222	4.84384	1.66484	10.3739	0.105193	TMEM92
ENSG00000177374	ENSG00000177374	17.8951	5.38854	1.17454	3.73639	0.000186682	0.00178355	4.68944	4.58732	1.49062	68.8954	1.64863	HIC1
ENSG00000166016	ENSG00000166016	20.7758	5.04185	0.771489	5.23903	1.61426e-07	2.87306e-06	4.6891	4.7203	0.581046	68.7012	2.02973	ABTB2
ENSG00000104918	ENSG00000104918	219.552	4.91094	0.638362	6.12652	8.98222e-10	2.25668e-08	4.68658	4.6943	0.479471	847.926	28.2201	RETN
ENSG00000141506	ENSG00000141506	447.675	4.80975	0.449923	8.46757	2.50568e-17	1.49199e-15	4.68616	4.70369	0.238218	1615.23	57.6064	PIK3R5
ENSG00000197763	ENSG00000197763	7.97125	7.29865	1.79603	3.50699	0.000453201	0.003908	4.68469	5.31615	2.81699	14.7981	0	TXNRD3
ENSG00000267121	ENSG00000267121	61.1346	4.85767	0.558392	6.90853	4.89704e-12	1.67575e-10	4.68156	4.69313	0.33883	229.107	7.93129	CTD-2020K17.1
ENSG00000049239	ENSG00000049239	27.0205	5.16086	0.915879	4.54303	5.54513e-06	7.52924e-05	4.6764	4.69788	0.906694	98.2135	2.79488	H6PD
ENSG00000259354	ENSG00000259354	13.6854	5.14925	0.995906	4.16631	3.09571e-05	0.000356878	4.67435	4.59219	1.00615	53.1272	1.52349	RP11-519G16.3
ENSG00000201367	ENSG00000201367	5.16585	5.60444	1.39437	3.30215	0.00095945	0.00756641	4.66791	4.42034	1.68078	19.9611	0.419583	RNU6-522P
ENSG00000258302	ENSG00000258302	35.8977	5.25491	1.05619	4.02855	5.61222e-05	0.000614944	4.66639	4.62221	1.26216	135.281	3.5155	RP11-981P6.1
ENSG00000139289	ENSG00000139289	658.893	4.78098	0.434761	8.69669	3.41698e-18	2.18855e-16	4.66619	4.68216	0.22375	2381.16	86.6364	PHLDA1
ENSG00000174749	ENSG00000174749	20.8275	5.27185	0.95954	4.45197	8.50848e-06	0.000110889	4.65956	4.76054	0.805777	35.5023	0.920753	C4orf32
ENSG00000109320	ENSG00000109320	981.795	4.694	0.242057	15.2608	1.39425e-52	6.78685e-50	4.65801	4.66366	0.0682643	3508.76	135.58	NFKB1
ENSG00000184434	ENSG00000184434	2.74333	6.32619	1.63799	3.25167	0.00114727	0.00884697	4.65193	4.67132	2.11004	7.40614	0	LRRC19
ENSG00000005844	ENSG00000005844	129.002	5.04335	0.831131	4.86488	1.14526e-06	1.75035e-05	4.65165	4.66704	0.810324	474.866	14.4446	ITGAL
ENSG00000133116	ENSG00000133116	20.9624	8.62691	2.60229	2.93085	0.00338036	0.0222888	4.64489	4.34976	7.12384	81.6474	0.179006	KL
ENSG00000165383	ENSG00000165383	4.83803	7.26406	2.05083	3.0544	0.00225511	0.0156707	4.64308	4.6014	3.99295	14.1905	0	LRRC18
ENSG00000266621	ENSG00000266621	2.62064	5.61174	1.41997	3.24778	0.0011631	0.00894776	4.64239	4.37544	1.33889	10.1556	0.199529	AC104841.1
ENSG00000117091	ENSG00000117091	74.5636	4.80621	0.534585	7.11993	1.07982e-12	3.99716e-11	4.63836	4.65594	0.312263	255.675	9.18706	CD48
ENSG00000164761	ENSG00000164761	22.0946	8.71286	2.6265	2.93656	0.00331878	0.021987	4.63709	4.3584	7.2765	86.6652	0.233365	TNFRSF11B
ENSG00000162947	ENSG00000162947	5.20118	7.05547	1.98111	3.05661	0.00223858	0.0155725	4.63392	4.57393	3.66857	18.3838	0.105193	AC007364.1
ENSG00000272506	ENSG00000272506	3.26079	6.93361	2.0336	2.91779	0.0035252	0.0231342	4.6318	4.29728	3.89323	11.3905	0	RP4-535B20.4
ENSG00000206557	ENSG00000206557	93.1004	5.05979	0.813521	4.9904	6.02553e-07	9.71187e-06	4.63159	4.70023	0.748518	200.479	5.92209	TRIM71
ENSG00000279330	ENSG00000279330	10.5095	7.48959	2.03797	3.18434	0.00145085	0.0107699	4.63013	4.87617	3.95493	24.8826	0.116682	AJ003147.11
ENSG00000165178	ENSG00000165178	26.6793	5.11742	0.975069	4.22269	2.41402e-05	0.000283836	4.6289	4.58533	1.048	102.605	2.97504	NCF1C
ENSG00000110944	ENSG00000110944	197.084	5.18204	1.04745	3.99259	6.53564e-05	0.000705798	4.61895	4.55869	1.30458	758.742	20.9288	IL23A
ENSG00000187193	ENSG00000187193	156.327	4.84082	0.613139	6.26419	3.74763e-10	9.9686e-09	4.61866	4.64179	0.437255	567.476	19.876	MT1X
ENSG00000198369	ENSG00000198369	269.576	4.73834	0.447623	8.35153	6.7384e-17	3.81405e-15	4.61749	4.63377	0.23263	947.665	35.5178	SPRED2
ENSG00000056558	ENSG00000056558	80.6245	5.08098	0.908787	4.49058	7.10292e-06	9.42747e-05	4.61743	4.62495	0.960651	300.769	8.89531	TRAF1
ENSG00000122122	ENSG00000122122	124.194	5.18836	0.920776	4.54872	5.39727e-06	7.34384e-05	4.61596	4.72019	0.95154	150.787	4.18045	SASH3
ENSG00000115594	ENSG00000115594	78.1921	4.96937	0.821638	4.83104	1.35819e-06	2.04054e-05	4.6057	4.60186	0.781027	294.592	9.38699	IL1R1
ENSG00000213203	ENSG00000213203	14.4076	5.20257	1.00738	4.17177	3.02237e-05	0.000349043	4.60315	4.63239	1.00667	47.7374	1.29943	GIMAP1
ENSG00000253043	ENSG00000253043	2.50497	6.15697	1.81139	2.84698	0.00441366	0.028112	4.5934	4.05031	2.85604	9.93346	0.0864211	RNU7-181P
ENSG00000158813	ENSG00000158813	7.27395	6.6594	1.99722	2.83363	0.00460221	0.0291319	4.59081	4.10329	3.85155	27.6935	0.259263	EDA
ENSG00000132744	ENSG00000132744	105.337	5.89768	1.85463	2.64079	0.00827129	0.0475776	4.58881	3.65305	4.09293	414.029	6.96227	ACY3
ENSG00000105246	ENSG00000105246	30.2491	4.82325	0.633328	6.03677	1.5723e-09	3.83158e-08	4.58551	4.61058	0.400302	98.026	3.45938	EBI3
ENSG00000231508	ENSG00000231508	3.70194	6.64077	1.96659	2.86831	0.00412675	0.026545	4.58478	4.1668	3.5845	13.8372	0.0864211	RP11-452K12.6
ENSG00000138744	ENSG00000138744	64.8513	4.87703	0.691246	5.60875	2.03795e-08	4.16816e-07	4.58439	4.62184	0.531092	193.368	6.61863	NAAA
ENSG00000146192	ENSG00000146192	205.65	5.35177	1.33747	3.25373	0.00113902	0.00880424	4.58201	4.25566	2.13465	801.317	19.6365	FGD2
ENSG00000198435	ENSG00000198435	12.2232	4.81585	0.666574	5.72457	1.03696e-08	2.21147e-07	4.57811	4.57939	0.342112	41.7611	1.53799	NRARP
ENSG00000275342	ENSG00000275342	9.69358	5.81616	1.45263	3.31547	0.000914883	0.00726793	4.57782	4.53123	2.05395	31.4792	0.583412	SGK223
ENSG00000252498	ENSG00000252498	5.85361	5.13954	1.0482	3.94918	7.84181e-05	0.000829826	4.57558	4.51346	0.867473	21.5706	0.619604	RNU6-1016P
ENSG00000125144	ENSG00000125144	28.2533	5.71099	1.51574	3.10805	0.00188326	0.0134466	4.57418	4.27683	2.62964	108.756	2.09051	MT1G
ENSG00000074590	ENSG00000074590	12.8736	5.2871	1.10409	3.88293	0.000103205	0.00106154	4.57401	4.58826	1.20029	40.5911	1.05193	NUAK1
ENSG00000231721	ENSG00000231721	62.9543	5.06386	0.954996	4.25537	2.08704e-05	0.000249458	4.57213	4.55465	1.05622	237.773	7.13067	LINC-PINT
ENSG00000107551	ENSG00000107551	174.768	5.07522	0.980599	4.15585	3.24083e-05	0.000371627	4.57202	4.53516	1.1407	658.033	19.5476	RASSF4
ENSG00000227399	ENSG00000227399	7.82094	4.9646	0.861366	4.60269	4.17063e-06	5.7675e-05	4.5715	4.55748	0.578247	27.7884	0.883771	RP11-118F2.2
ENSG00000230039	ENSG00000230039	3.4145	7.13498	2.2482	2.72885	0.00635565	0.0381007	4.57033	3.90784	5.00659	13.0906	0	RP11-314A15.2
ENSG00000157601	ENSG00000157601	97.2661	5.4711	1.40038	3.19278	0.00140911	0.0104921	4.56945	4.26021	2.32337	376.559	8.4986	MX1
ENSG00000264792	ENSG00000264792	2.57058	6.79407	2.18783	2.64832	0.00808926	0.0466961	4.56706	3.72614	4.66774	10.2823	0	MIR4637
ENSG00000167083	ENSG00000167083	10.6373	5.14024	1.07407	3.85471	0.000115865	0.00117013	4.56626	4.47791	1.14501	40.6007	1.13147	GNGT2
ENSG00000163993	ENSG00000163993	84.1449	4.89278	0.752573	5.17263	2.30827e-07	3.96684e-06	4.56429	4.58772	0.649081	268.451	9.02181	S100P
ENSG00000187775	ENSG00000187775	21.1271	4.83186	0.689512	5.55736	2.73892e-08	5.48658e-07	4.56067	4.57808	0.460438	73.0721	2.571	DNAH17
ENSG00000125538	ENSG00000125538	3196.81	4.60459	0.2978	12.1041	1.00486e-33	2.05954e-31	4.55156	4.55887	0.105938	12010.8	493.811	IL1B
ENSG00000091592	ENSG00000091592	101.833	4.7118	0.532546	6.96992	3.17126e-12	1.11057e-10	4.55155	4.56318	0.320717	375.52	14.3558	NLRP1
ENSG00000133612	ENSG00000133612	251.042	4.57085	0.223724	15.961	2.39037e-57	1.60493e-54	4.54128	4.54514	0.0517208	815.979	34.1811	AGAP3
ENSG00000163565	ENSG00000163565	312.99	4.80229	0.657765	5.78063	7.44235e-09	1.6137e-07	4.53989	4.57232	0.509064	746.51	26.7876	IFI16
ENSG00000007384	ENSG00000007384	7.20096	8.15697	2.37903	3.00836	0.00262666	0.017981	4.53782	4.56404	5.76651	26.4336	0	RHBDF1
ENSG00000117036	ENSG00000117036	332.302	4.68766	0.511771	7.20568	5.77529e-13	2.18776e-11	4.53374	4.55072	0.308403	1194.06	46.4423	ETV3
ENSG00000249192	ENSG00000249192	7.52798	5.0159	0.941262	4.2665	1.98563e-05	0.000238068	4.53308	4.5217	0.724159	26.6372	0.83125	CTB-36O1.3
ENSG00000126259	ENSG00000126259	18.313	5.17943	1.19194	3.50641	0.000454203	0.00391491	4.52963	4.3351	1.56515	71.0226	1.93589	KIRREL2
ENSG00000150540	ENSG00000150540	79.242	4.7203	0.570258	6.52389	6.85072e-11	2.01192e-09	4.52464	4.54928	0.353913	204.994	7.84606	HNMT
ENSG00000271964	ENSG00000271964	3.57146	6.22305	1.61743	3.22924	0.00124121	0.00944787	4.522	4.60765	2.02136	7.04011	0	RP11-415F23.2
ENSG00000099860	ENSG00000099860	195.797	4.6143	0.412795	8.75566	2.02907e-18	1.33925e-16	4.51825	4.526	0.195151	740.426	30.2671	GADD45B
ENSG00000214212	ENSG00000214212	94.5614	4.82367	0.749108	5.1043	3.32028e-07	5.5732e-06	4.51684	4.52128	0.651093	349.98	12.4042	C19orf38
ENSG00000257017	ENSG00000257017	16.0283	5.49369	1.46636	3.06453	0.00218016	0.0152259	4.51627	4.14325	2.38626	62.3691	1.39651	HP
ENSG00000139132	ENSG00000139132	389.242	4.65539	0.503037	7.26664	3.68545e-13	1.43232e-11	4.5109	4.52329	0.299017	1469.61	58.4239	FGD4
ENSG00000142634	ENSG00000142634	327.507	4.5721	0.329301	10.8475	2.04894e-27	3.06884e-25	4.50728	4.51623	0.123697	1049.19	44.2489	EFHD2
ENSG00000169429	ENSG00000169429	4648.51	5.14856	1.27522	3.25322	0.00114105	0.00881294	4.5066	4.15039	1.95272	18067.6	509.385	CXCL8
ENSG00000060558	ENSG00000060558	80.9811	4.78059	0.69735	5.42137	5.91438e-08	1.12881e-06	4.50512	4.52065	0.556656	284.689	10.4116	GNA15
ENSG00000162302	ENSG00000162302	24.5767	4.80903	0.721666	5.2781	1.30529e-07	2.36862e-06	4.50413	4.52964	0.520926	76.0104	2.6735	RPS6KA4
ENSG00000184988	ENSG00000184988	94.3929	4.69883	0.579711	6.38046	1.76557e-10	4.89011e-09	4.50397	4.52197	0.380736	324.061	12.4194	TMEM106A
ENSG00000250138	ENSG00000250138	2.27168	6.61713	2.13267	2.63385	0.00844239	0.0483476	4.50316	3.69231	4.37088	9.08674	0	RP11-848G14.5
ENSG00000166793	ENSG00000166793	22.7405	4.72572	0.66774	5.57959	2.41084e-08	4.86945e-07	4.50288	4.48833	0.446609	84.5832	3.23361	YPEL4
ENSG00000019582	ENSG00000019582	1783.63	4.61337	0.44095	8.19452	2.51603e-16	1.37226e-14	4.49946	4.51245	0.232472	6579.56	268.845	CD74
ENSG00000137462	ENSG00000137462	187.02	5.74879	1.61906	2.93306	0.00335641	0.0221685	4.49819	4.0769	3.12842	717.924	13.3622	TLR2
ENSG00000259563	ENSG00000259563	2.14295	5.77668	1.52457	3.13313	0.00172955	0.0125051	4.49628	4.33014	1.68146	7.56415	0.105193	CTD-2329K10.1
ENSG00000228007	ENSG00000228007	9.95834	4.78971	0.766023	4.94725	7.52708e-07	1.19446e-05	4.49542	4.47218	0.488622	36.528	1.31085	AC011933.2
ENSG00000261654	ENSG00000261654	5.98025	5.88893	1.52827	3.199	0.00137905	0.0103275	4.49524	4.44622	1.98324	19.1352	0.343391	RP11-96K19.4
ENSG00000201457	ENSG00000201457	2.66906	5.59016	1.45043	3.16469	0.00155247	0.0114132	4.4949	4.28653	1.44264	10.0327	0.21522	SNORA55
ENSG00000153898	ENSG00000153898	10.4766	5.79388	1.54948	3.09386	0.00197573	0.0139787	4.48982	4.29231	2.46763	35.8509	0.62652	MCOLN2
ENSG00000229807	ENSG00000229807	47.0222	5.487	1.59572	2.81189	0.00492507	0.0307359	4.48911	3.8361	2.99206	183.965	4.12371	XIST
ENSG00000267501	ENSG00000267501	2.94113	6.92151	2.20983	2.67963	0.00737043	0.0431738	4.48614	3.79635	4.79085	11.2269	0	RP11-108P20.2
ENSG00000231395	ENSG00000231395	4.88684	7.04481	2.20177	2.74543	0.0060431	0.0365193	4.48587	3.94455	4.77688	18.317	0.116682	AC124914.3
ENSG00000267523	ENSG00000267523	7.42944	4.96426	0.986651	4.0179	5.87195e-05	0.000642319	4.48067	4.41237	0.84676	26.819	0.844476	CTD-2537I9.12
ENSG00000107263	ENSG00000107263	179.411	4.53389	0.30682	11.5178	1.07323e-30	1.91715e-28	4.4788	4.48551	0.101793	594.976	25.8294	RAPGEF1
ENSG00000225518	ENSG00000225518	5.55686	7.04949	1.93325	3.12918	0.00175295	0.0126414	4.47833	4.69887	3.42083	12.2173	0	RP11-396C23.2
ENSG00000163191	ENSG00000163191	653.218	4.52533	0.285077	12.3662	3.98159e-35	8.71074e-33	4.47652	4.48361	0.0938617	1780.82	77.5429	S100A11
ENSG00000220370	ENSG00000220370	5.40482	4.76608	0.77208	4.87784	1.07254e-06	1.65086e-05	4.47486	4.44279	0.311667	19.0254	0.692157	RP3-399J4.2
ENSG00000106948	ENSG00000106948	176.394	4.69945	0.624168	5.927	3.0851e-09	7.19401e-08	4.47319	4.4933	0.455729	608.705	23.4709	AKNA
ENSG00000188211	ENSG00000188211	71.4707	4.60202	0.484766	7.43043	1.08245e-13	4.4465e-12	4.4688	4.47967	0.25452	252.293	10.4286	NCR3LG1
ENSG00000140465	ENSG00000140465	16.7934	7.14508	1.88316	3.26318	0.0011017	0.00854631	4.46574	4.93487	3.19559	13.215	0	CYP1A1
ENSG00000164687	ENSG00000164687	21.7927	4.6519	0.567177	6.43874	1.20471e-10	3.42938e-09	4.46539	4.48291	0.277005	65.172	2.61875	FABP5
ENSG00000256043	ENSG00000256043	11.0106	5.20268	1.08021	3.89061	9.99933e-05	0.00103233	4.46506	4.53457	0.984108	24.5274	0.62652	CTSO
ENSG00000163923	ENSG00000163923	64.1205	4.7143	0.652365	5.69359	1.24398e-08	2.61855e-07	4.45546	4.48822	0.462054	152.751	5.8104	RPL39L
ENSG00000077150	ENSG00000077150	202.368	4.56947	0.45257	7.88711	3.09253e-15	1.49788e-13	4.45459	4.46319	0.236964	758.555	31.9431	NFKB2
ENSG00000162747	ENSG00000162747	2.95373	6.40485	2.05998	2.62374	0.00869712	0.0495151	4.45199	3.66408	4.02541	11.6983	0.116682	FCGR3B
ENSG00000125430	ENSG00000125430	25.024	4.95328	0.962744	4.10626	4.02115e-05	0.000453363	4.45032	4.43111	1.00316	79.1147	2.49796	HS3ST3B1
ENSG00000009950	ENSG00000009950	5.85403	7.82051	2.41074	2.82922	0.00466617	0.0294601	4.4502	4.13332	5.9406	20.9924	0	MLXIPL
ENSG00000081237	ENSG00000081237	530.244	4.52656	0.37159	9.49045	2.30028e-21	1.96442e-19	4.44753	4.45539	0.162476	1982.25	86.0203	PTPRC
ENSG00000124225	ENSG00000124225	67.0841	4.72457	0.710295	5.24369	1.57395e-07	2.81676e-06	4.44269	4.45397	0.574433	239.002	9.01823	PMEPA1
ENSG00000171631	ENSG00000171631	21.9465	5.36233	1.47486	2.95779	0.00309856	0.0207612	4.44241	3.97499	2.481	85.6272	2.05857	P2RY6
ENSG00000227039	ENSG00000227039	57.889	4.87012	0.939851	4.1178	3.8251e-05	0.000433267	4.44118	4.3726	1.02391	222.919	7.64448	ITGB2-AS1
ENSG00000226522	ENSG00000226522	2.51433	6.69291	2.14234	2.65733	0.00787628	0.0456053	4.43978	3.74451	4.42525	9.64643	0	AC004744.3
ENSG00000100364	ENSG00000100364	197.217	4.56574	0.475138	7.50464	6.15997e-14	2.60175e-12	4.43576	4.44836	0.261128	682.818	28.8149	KIAA0930
ENSG00000069399	ENSG00000069399	297.432	4.51046	0.361544	9.70962	2.74362e-22	2.55603e-20	4.43488	4.44315	0.150726	1055.13	46.3022	BCL3
ENSG00000188822	ENSG00000188822	2.36918	6.42006	1.92723	2.81236	0.00491789	0.0307207	4.43148	4.03354	3.35558	7.93287	0	CNR2
ENSG00000236710	ENSG00000236710	2.55245	6.00722	1.61812	3.09447	0.00197165	0.0139651	4.43107	4.36863	2.00467	5.88207	0	AC108448.2
ENSG00000225313	ENSG00000225313	3.97802	6.15015	1.7895	2.87797	0.00400237	0.0258475	4.43053	4.09945	2.78912	14.7202	0.210386	RP11-415J8.3
ENSG00000110324	ENSG00000110324	379.969	4.87527	0.967626	4.00492	6.20387e-05	0.000673706	4.42675	4.34349	1.11896	1463.61	49.884	IL10RA
ENSG00000228113	ENSG00000228113	2.93015	6.85002	2.16326	2.70426	0.00684573	0.040601	4.42497	3.8499	4.54247	10.7537	0	AC003991.3
ENSG00000199805	ENSG00000199805	2.09845	6.46319	2.05591	2.6573	0.00787687	0.0456053	4.42205	3.73591	3.97434	8.16592	0	RNU1-134P
ENSG00000183486	ENSG00000183486	37.6343	5.02753	1.08433	3.7143	0.000203765	0.00193066	4.42146	4.34344	1.34547	136.421	4.15773	MX2
ENSG00000243243	ENSG00000243243	2.33713	6.51384	2.01678	2.73398	0.00625733	0.0376155	4.42091	3.89413	3.78643	8.48095	0	AC073130.3
ENSG00000181381	ENSG00000181381	51.6112	5.00487	1.06452	3.76213	0.000168472	0.00162837	4.41465	4.34848	1.31446	192.608	6.01124	DDX60L
ENSG00000260461	ENSG00000260461	5.07789	6.08649	1.65569	3.07213	0.00212539	0.0148969	4.40506	4.3659	2.23282	13.8817	0.194696	RP11-541N10.3
ENSG00000051128	ENSG00000051128	11.8502	4.88615	0.945598	4.10973	3.96125e-05	0.000447387	4.4014	4.38232	0.859365	38.8247	1.26873	HOMER3
ENSG00000235162	ENSG00000235162	144.901	4.53147	0.473664	7.45564	8.94311e-14	3.70492e-12	4.40124	4.41488	0.254353	442.969	19.1465	C12orf75
ENSG00000266989	ENSG00000266989	20.2871	4.48905	0.454122	7.68306	1.55328e-14	6.9088e-13	4.39784	4.38211	0.162468	76.4653	3.38647	FTLP5
ENSG00000075240	ENSG00000075240	59.7123	4.53371	0.488513	7.23361	4.7033e-13	1.80627e-11	4.39673	4.4095	0.251068	188.771	8.11325	GRAMD4
ENSG00000183935	ENSG00000183935	10.1459	5.3569	1.35204	3.22246	0.00127093	0.00963642	4.3927	4.23216	1.8784	35.4938	0.880213	HTR7P1
ENSG00000188820	ENSG00000188820	58.2724	4.80384	0.864505	4.40002	1.08241e-05	0.000137764	4.39228	4.38997	0.858197	200.592	7.22982	FAM26F
ENSG00000280202	ENSG00000280202	6.66696	6.71741	1.95159	2.92962	0.00339379	0.0223547	4.39199	4.29071	3.53609	21.8649	0.210386	RP5-1180D12.1
ENSG00000272498	ENSG00000272498	3.63607	7.12552	2.25922	2.71134	0.00670117	0.0399017	4.38568	3.86777	5.06585	13.0534	0	RP11-415F23.3
ENSG00000232273	ENSG00000232273	5.95705	4.72732	0.842863	4.42222	9.76938e-06	0.000125973	4.3853	4.33405	0.504999	21.5324	0.828239	FTH1P1
ENSG00000162591	ENSG00000162591	30.2921	4.92869	0.957357	4.10368	4.06624e-05	0.000457917	4.37517	4.4122	0.976618	68.6511	2.22652	MEGF6
ENSG00000164111	ENSG00000164111	873.857	4.41847	0.275729	12.3979	2.6811e-35	5.95407e-33	4.37413	4.3796	0.0890007	2705.64	126.621	ANXA5
ENSG00000154122	ENSG00000154122	118.4	4.45981	0.400937	8.62932	6.17201e-18	3.85177e-16	4.36754	4.37688	0.175989	376.001	17.0669	ANKH
ENSG00000213199	ENSG00000213199	8.29162	5.51287	1.48008	3.04908	0.00229543	0.0158941	4.36719	4.13435	2.21584	29.7353	0.672914	ASIC3
ENSG00000232973	ENSG00000232973	3.27564	6.54764	1.97019	2.81579	0.00486571	0.0304925	4.36128	4.05627	3.56562	8.66252	0	CYP1B1-AS1
ENSG00000188522	ENSG00000188522	4.91267	5.1124	1.15008	3.57574	0.000349237	0.00311926	4.35625	4.33212	0.907286	13.8502	0.41237	FAM83G
ENSG00000200834	ENSG00000200834	7.20761	5.02389	1.13555	3.54357	0.000394748	0.00347161	4.35539	4.25973	1.14694	22.594	0.689075	Y_RNA
ENSG00000130584	ENSG00000130584	36.3025	4.45064	0.416872	8.27747	1.25823e-16	6.99973e-15	4.35509	4.36086	0.153981	116.701	5.37235	ZBTB46
ENSG00000123096	ENSG00000123096	3.97144	5.78843	1.47596	3.24428	0.00117747	0.0090369	4.35199	4.45099	1.45386	5.14436	0	SSPN
ENSG00000196562	ENSG00000196562	55.6882	4.62863	0.726725	4.99312	5.94109e-07	9.59195e-06	4.34883	4.34318	0.598722	199.649	8.06593	SULF2
ENSG00000130707	ENSG00000130707	69.1823	4.4614	0.447669	7.73205	1.05825e-14	4.8369e-13	4.34855	4.35755	0.204343	176.711	7.85502	ASS1
ENSG00000167528	ENSG00000167528	22.212	4.9085	1.01458	3.85233	0.000116997	0.00117911	4.34834	4.31656	1.12095	73.2329	2.42685	ZNF641
ENSG00000243398	ENSG00000243398	4.32419	5.13111	1.33362	3.09767	0.00195049	0.0138605	4.3479	4.01511	1.55472	16.7484	0.458793	RN7SL141P
ENSG00000199053	ENSG00000199053	4.25972	5.08764	1.29911	3.1465	0.00165236	0.0120004	4.34732	4.03523	1.44898	16.2821	0.463205	MIR324
ENSG00000241959	ENSG00000241959	3.1457	5.57165	1.55047	2.94856	0.00319257	0.0213032	4.34685	4.03964	1.80207	9.81564	0.210386	RN7SL76P
ENSG00000177575	ENSG00000177575	157.349	5.3316	1.62062	2.6728	0.00752205	0.0439034	4.34554	3.5997	3.13664	613.182	15.2448	CD163
ENSG00000165029	ENSG00000165029	126.551	4.60534	0.689245	5.23084	1.68738e-07	2.98953e-06	4.33619	4.35044	0.552042	377.895	15.5615	ABCA1
ENSG00000142583	ENSG00000142583	21.0712	4.80166	0.934612	4.06763	4.74934e-05	0.000528727	4.33467	4.3074	0.933058	67.9817	2.42783	SLC2A5
ENSG00000261872	ENSG00000261872	2.75961	5.30553	1.29929	3.31376	0.000920491	0.00730651	4.33126	4.27898	0.92547	8.13086	0.210386	RP5-867C24.5
ENSG00000241886	ENSG00000241886	10.6648	4.98028	1.146	3.4732	0.000514291	0.004369	4.33077	4.19493	1.35393	39.5124	1.23611	RP11-242C19.2
ENSG00000077238	ENSG00000077238	127.999	4.50303	0.563797	6.21329	5.18876e-10	1.3616e-08	4.33014	4.33584	0.367914	474.967	21.0493	IL4R
ENSG00000124140	ENSG00000124140	27.8697	4.50295	0.566766	6.1806	6.38597e-10	1.65568e-08	4.32445	4.33391	0.312116	89.3211	3.98096	SLC12A5
ENSG00000228663	ENSG00000228663	9.06721	6.55622	1.89542	2.93139	0.00337445	0.0222574	4.32201	4.26745	3.27197	19.3824	0.203103	PSMD10P1
ENSG00000144488	ENSG00000144488	3.11357	5.81596	1.70704	2.82123	0.00478403	0.0300871	4.32014	3.9359	2.42791	11.5199	0.210386	ESPNL
ENSG00000107104	ENSG00000107104	84.7834	4.59704	0.701173	5.13003	2.897e-07	4.90926e-06	4.31829	4.33242	0.564125	264.859	10.9249	KANK1
ENSG00000119535	ENSG00000119535	491.947	4.46814	0.519496	6.67597	2.45598e-11	7.68817e-10	4.31386	4.32703	0.319483	1382.32	62.5123	CSF3R
ENSG00000133216	ENSG00000133216	16.2396	5.0529	1.29387	3.13239	0.00173389	0.0125318	4.31341	4.0062	1.86319	62.7319	1.89831	EPHB2
ENSG00000105835	ENSG00000105835	968.672	4.34227	0.226741	14.7405	3.54393e-49	1.50008e-46	4.31295	4.31609	0.0599529	3328.87	164.145	NAMPT
ENSG00000260196	ENSG00000260196	63.851	4.55903	0.676622	5.26	1.44057e-07	2.59476e-06	4.31092	4.31347	0.520043	228.67	9.73526	RP1-239B22.5
ENSG00000130489	ENSG00000130489	194.781	4.3627	0.305124	11.0207	3.03526e-28	4.80484e-26	4.31032	4.31506	0.102503	649.883	31.5958	SCO2
ENSG00000167604	ENSG00000167604	691.02	4.33764	0.224748	14.8506	6.89663e-50	2.98409e-47	4.30917	4.31192	0.0582709	2488.04	123.134	NFKBID
ENSG00000273604	ENSG00000273604	11.8397	4.71669	0.891768	4.16777	3.07588e-05	0.000354802	4.30499	4.26923	0.763265	38.932	1.43261	C17orf96
ENSG00000223138	ENSG00000223138	3.90545	5.04615	1.21353	3.3342	0.000855448	0.00684043	4.29918	4.15072	1.07875	13.2509	0.402	RNA5SP450
ENSG00000198331	ENSG00000198331	8.37603	5.78297	1.41244	3.38633	0.000708352	0.00579319	4.29836	4.57826	1.23307	4.98119	0	HYLS1
ENSG00000198576	ENSG00000198576	12.1982	5.57563	1.44371	3.16936	0.00152775	0.0112549	4.29593	4.28484	2.07002	29.7014	0.631159	ARC
ENSG00000204967	ENSG00000204967	4.15036	6.67987	1.91542	2.96534	0.00302346	0.0203139	4.29399	4.34829	3.31846	9.47405	0	PCDHA4
ENSG00000104524	ENSG00000104524	13.8546	5.50375	1.33733	3.36772	0.000757923	0.00615923	4.28944	4.42359	1.20043	12.7898	0.259263	PYCRL
ENSG00000240881	ENSG00000240881	2.27927	5.83643	1.76888	2.73418	0.00625365	0.0376049	4.28821	3.80313	2.65218	7.95359	0.0895029	RP11-713P14.1
ENSG00000147010	ENSG00000147010	314.523	4.36514	0.373198	9.01704	1.93245e-19	1.37827e-17	4.28595	4.29348	0.161063	974.873	47.4059	SH3KBP1
ENSG00000175832	ENSG00000175832	6.49727	6.50988	1.80127	3.0589	0.00222154	0.0154816	4.27796	4.46577	2.79788	8.46622	0	ETV4
ENSG00000176788	ENSG00000176788	153.882	4.37797	0.418435	8.07286	6.86718e-16	3.54671e-14	4.27771	4.28746	0.19582	422.45	20.2767	BASP1
ENSG00000171608	ENSG00000171608	107.361	4.52873	0.679132	5.19593	2.03694e-07	3.5507e-06	4.27672	4.28073	0.534971	352.208	15.2838	PIK3CD
ENSG00000100731	ENSG00000100731	274.317	4.37789	0.423502	7.9761	1.51035e-15	7.57937e-14	4.27613	4.28513	0.208055	829.762	39.9566	PCNX
ENSG00000269836	ENSG00000269836	3.0693	5.87026	1.84684	2.63708	0.00836242	0.0479743	4.27604	3.64285	3.0273	12.0438	0.233365	CTD-3032J10.4
ENSG00000125810	ENSG00000125810	176.868	4.42624	0.519326	6.59747	4.18237e-11	1.26452e-09	4.27562	4.28505	0.313137	582.825	27.1524	CD93
ENSG00000234779	ENSG00000234779	2.33789	6.47924	2.09043	2.6211	0.00876465	0.0498558	4.27373	3.66151	4.14739	8.30257	0	RP11-62F24.2
ENSG00000085514	ENSG00000085514	50.5303	4.39345	0.491976	6.89758	5.28951e-12	1.80056e-10	4.26577	4.26714	0.257032	182.779	8.76944	PILRA
ENSG00000277610	ENSG00000277610	5.65863	4.8404	1.01916	3.76821	0.000164425	0.00159756	4.2638	4.2376	0.71059	15.192	0.556232	RNVU1-4
ENSG00000149534	ENSG00000149534	3.40188	6.13917	1.80734	2.84349	0.00446223	0.0283424	4.26304	4.04107	2.79525	6.39374	0	MS4A2
ENSG00000213761	ENSG00000213761	2.12336	5.30017	1.52609	2.81776	0.00483595	0.0303353	4.26037	3.78656	1.69442	8.11652	0.194696	MT1P1
ENSG00000152784	ENSG00000152784	6.31294	4.96855	1.22465	3.24056	0.00119296	0.00913415	4.26031	4.04354	1.43176	23.6821	0.782309	PRDM8
ENSG00000115604	ENSG00000115604	39.3366	4.78575	1.00629	3.76207	0.000168515	0.00162837	4.25928	4.19694	1.15917	137.269	4.91971	IL18R1
ENSG00000162676	ENSG00000162676	9.02456	5.42215	1.20891	3.65798	0.000254213	0.00234587	4.25851	4.56702	0.548222	4.09412	0	GFI1
ENSG00000105509	ENSG00000105509	159.279	5.16115	1.4577	2.85461	0.00430898	0.0275534	4.2572	3.78277	2.53602	610.431	17.0833	HAS1
ENSG00000156194	ENSG00000156194	2.95543	6.57278	2.12091	2.62754	0.00860038	0.0490791	4.25464	3.67782	4.3079	8.78579	0	PPEF2
ENSG00000264743	ENSG00000264743	3.90536	7.2751	2.38001	2.63659	0.00837451	0.0480271	4.24751	3.68604	5.74533	14.3466	0	DPRXP4
ENSG00000260898	ENSG00000260898	7.73643	5.18413	1.37404	3.04514	0.00232572	0.0160867	4.24513	3.99158	1.91278	28.2454	0.805287	ADPGK-AS1
ENSG00000228634	ENSG00000228634	4.56425	4.83664	1.13037	3.39415	0.000688431	0.00564873	4.24476	4.06233	1.05991	16.9471	0.588294	RP4-534N18.2
ENSG00000240983	ENSG00000240983	2.47544	5.23498	1.36864	3.09431	0.00197271	0.0139671	4.24462	4.06078	1.14246	7.84411	0.196448	RP11-742D12.1
ENSG00000157827	ENSG00000157827	75.5059	4.40163	0.537038	6.33406	2.38788e-10	6.53931e-09	4.24333	4.25005	0.320994	243.764	11.5518	FMNL2
ENSG00000132965	ENSG00000132965	291.329	4.30006	0.330534	9.98403	1.79042e-23	1.85433e-21	4.24073	4.24403	0.1258	1076.22	54.7022	ALOX5AP
ENSG00000221963	ENSG00000221963	53.5446	4.53807	0.751774	4.70629	2.52268e-06	3.63845e-05	4.23781	4.22842	0.643531	190.918	8.26539	APOL6
ENSG00000100065	ENSG00000100065	5.49731	5.84792	1.56595	3.09583	0.00196261	0.0139247	4.23549	4.31445	1.78897	5.28898	0	CARD10
ENSG00000170017	ENSG00000170017	80.2622	4.61424	0.836405	4.32116	1.55209e-05	0.000191513	4.2292	4.22361	0.811198	242.699	9.92235	ALCAM
ENSG00000259803	ENSG00000259803	7.75478	5.63739	1.62902	2.84673	0.00441712	0.0281248	4.2263	3.92671	2.68575	26.7024	0.550133	SLC22A31
ENSG00000130303	ENSG00000130303	255.422	4.44583	0.618131	5.5746	2.48104e-08	5.00605e-07	4.22441	4.24218	0.445779	484.251	22.2151	BST2
ENSG00000140749	ENSG00000140749	173.957	4.7985	1.17244	3.23981	0.00119609	0.00915214	4.21991	3.94671	1.63931	669.746	24.0992	IGSF6
ENSG00000135636	ENSG00000135636	54.7674	4.98044	1.16226	3.42475	0.000615372	0.00511392	4.21984	4.16775	1.56412	151.494	4.83098	DYSF
ENSG00000111335	ENSG00000111335	13.5915	5.09081	1.28615	3.18065	0.00146944	0.010883	4.21645	4.06431	1.77486	44.6648	1.29101	OAS2
ENSG00000110031	ENSG00000110031	143.405	4.41555	0.597704	5.71445	1.10062e-08	2.33954e-07	4.21549	4.22563	0.414311	422.711	19.8047	LPXN
ENSG00000231208	ENSG00000231208	9.03319	4.93536	1.27584	3.08452	0.00203882	0.0143521	4.21245	3.90786	1.70737	34.6141	1.13835	ZBTB46-AS1
ENSG00000080823	ENSG00000080823	10.2675	6.75773	1.78811	3.22001	0.00128188	0.00969493	4.21139	4.7684	2.78434	15.1385	0.110027	MOK
ENSG00000228672	ENSG00000228672	2.76327	5.75351	1.60274	2.96586	0.0030184	0.020294	4.21068	4.12151	1.91842	4.96771	0	PROB1
ENSG00000185404	ENSG00000185404	19.4621	4.38298	0.584149	5.7913	6.98451e-09	1.51781e-07	4.2095	4.20172	0.314137	63.8061	3.08527	SP140L
ENSG00000179299	ENSG00000179299	22.3983	4.77313	1.01122	3.73126	0.000190524	0.00181492	4.20545	4.17647	1.1047	62.8879	2.31425	NSUN7
ENSG00000167613	ENSG00000167613	155.692	4.4748	0.686841	5.05911	4.21222e-07	6.95642e-06	4.20449	4.2196	0.547676	341.866	15.4319	LAIR1
ENSG00000279880	ENSG00000279880	6.91687	5.48687	1.43503	3.12668	0.00176792	0.0127262	4.20285	4.20416	1.59798	13.8754	0.319786	RP11-855A2.2
ENSG00000135905	ENSG00000135905	153.132	4.38732	0.581207	5.82808	5.60682e-09	1.2434e-07	4.20184	4.20805	0.393572	505.609	24.163	DOCK10
ENSG00000136205	ENSG00000136205	103.67	4.34299	0.514854	6.49308	8.40982e-11	2.44035e-09	4.201	4.20381	0.300176	328.837	16.204	TNS3
ENSG00000183307	ENSG00000183307	29.5852	4.86336	1.15854	3.33469	0.000853948	0.00683404	4.19592	4.04412	1.53549	107.299	3.70778	CECR6
ENSG00000111817	ENSG00000111817	252.085	4.27228	0.375956	8.7039	3.20661e-18	2.06059e-16	4.19557	4.1994	0.163365	896.575	46.563	DSE
ENSG00000070961	ENSG00000070961	1118.68	4.24117	0.303226	10.6889	1.14673e-26	1.62978e-24	4.19003	4.19408	0.108923	3720.17	196.746	ATP2B1
ENSG00000229456	ENSG00000229456	12.0879	4.65181	0.969754	3.76571	0.000166076	0.00160959	4.18855	4.10283	0.967149	44.1844	1.78115	RLIMP1
ENSG00000226746	ENSG00000226746	5.71513	5.31232	1.56361	2.75793	0.00581685	0.0353969	4.18854	3.71284	2.42942	21.4776	0.518526	SMCR5
ENSG00000188452	ENSG00000188452	124.497	4.45752	0.689805	5.01231	5.37804e-07	8.77017e-06	4.18035	4.19951	0.542793	223.061	10.1217	CERKL
ENSG00000010379	ENSG00000010379	6.63155	5.25639	1.44367	2.94832	0.00319504	0.021305	4.17785	3.92352	1.99787	20.6997	0.518526	SLC6A13
ENSG00000128872	ENSG00000128872	42.0144	4.69844	0.976052	3.78918	0.000151145	0.00148634	4.17449	4.14456	1.07811	112.137	4.31933	TMOD2
ENSG00000168389	ENSG00000168389	109.029	4.625	0.938534	3.86241	0.000112276	0.00113979	4.17191	4.11517	1.0398	389.817	15.7968	MFSD2A
ENSG00000276085	ENSG00000276085	237.883	4.54869	0.89672	3.95742	7.57649e-05	0.000807896	4.16819	4.08583	0.958327	902.84	38.6019	CCL3L3
ENSG00000123700	ENSG00000123700	11.6417	4.84606	1.2504	3.07586	0.00209897	0.0147382	4.16801	3.85539	1.69623	44.6609	1.56221	KCNJ2
ENSG00000101194	ENSG00000101194	154.094	4.2269	0.322164	10.0163	1.29196e-23	1.36716e-21	4.16758	4.17363	0.106515	307.598	16.5911	SLC17A9
ENSG00000114270	ENSG00000114270	30.0431	4.77454	1.13985	3.31144	0.00092818	0.00735855	4.16591	3.97686	1.49177	113.079	4.13474	COL7A1
ENSG00000170458	ENSG00000170458	410.89	4.38015	0.657255	5.14283	2.70625e-07	4.60204e-06	4.16389	4.14632	0.514934	1556.61	74.8507	CD14
ENSG00000108239	ENSG00000108239	62.8721	4.63979	0.939991	3.87216	0.000107876	0.0011026	4.16322	4.12914	1.02602	203.092	8.17661	TBC1D12
ENSG00000271614	ENSG00000271614	60.2452	4.24989	0.414676	7.83717	4.60816e-15	2.1831e-13	4.16111	4.16067	0.180483	217.213	11.4872	LINC00936
ENSG00000141905	ENSG00000141905	44.8177	4.3588	0.617448	5.4398	5.33393e-08	1.02524e-06	4.15993	4.15424	0.418942	155.073	7.52558	NFIC
ENSG00000089159	ENSG00000089159	90.9921	4.48863	0.78494	4.44446	8.81119e-06	0.000114451	4.15846	4.14562	0.717498	289.871	12.8682	PXN
ENSG00000118785	ENSG00000118785	1800.84	4.72037	1.29265	2.87809	0.0040009	0.0258466	4.15657	3.62578	2.00596	6939.76	263.265	SPP1
ENSG00000147202	ENSG00000147202	436.545	4.2034	0.309616	10.3464	4.34597e-25	5.19144e-23	4.1504	4.15423	0.110715	1245.85	67.5596	DIAPH2
ENSG00000255197	ENSG00000255197	4.48351	4.87536	1.16012	3.34049	0.000836306	0.00671493	4.14931	4.05478	0.916084	11.9105	0.399059	RP11-750H9.5
ENSG00000143322	ENSG00000143322	455.606	4.17519	0.237162	13.3883	7.07892e-41	1.96905e-38	4.14411	4.1465	0.0633572	1291	71.323	ABL2
ENSG00000139278	ENSG00000139278	142.827	4.45752	0.786803	4.39439	1.11083e-05	0.000140905	4.13384	4.11129	0.729939	470.689	21.4802	GLIPR1
ENSG00000047365	ENSG00000047365	73.95	4.71681	1.03885	3.57782	0.00034647	0.00309881	4.12999	4.07518	1.26365	230.379	8.81461	ARAP2
ENSG00000217067	ENSG00000217067	3.24628	4.70846	1.08276	3.42502	0.000614754	0.00511096	4.12903	3.9979	0.715121	10.7164	0.424979	RP11-448N11.2
ENSG00000159189	ENSG00000159189	454.833	4.63494	1.1489	3.16383	0.00155707	0.01144	4.12738	3.8028	1.58139	1748.13	70.3777	C1QC
ENSG00000182095	ENSG00000182095	47.5	4.26693	0.510713	6.3968	1.58668e-10	4.41978e-09	4.12709	4.1294	0.274624	148.23	7.66651	TNRC18
ENSG00000166189	ENSG00000166189	21.5792	4.77947	1.03818	3.64048	0.00027213	0.00248879	4.12543	4.14453	1.1073	41.6611	1.54703	HPS6
ENSG00000131378	ENSG00000131378	113.987	4.34137	0.633218	5.27681	1.31449e-07	2.38309e-06	4.12072	4.12495	0.461201	293.161	14.425	RFTN1
ENSG00000133657	ENSG00000133657	877.027	4.17858	0.333623	9.52746	1.61173e-21	1.38858e-19	4.11785	4.12127	0.131828	2919.19	161.206	ATP13A3
ENSG00000117643	ENSG00000117643	21.1689	5.26054	1.31459	3.24096	0.00119129	0.00913214	4.11621	4.19922	1.70364	28.2976	0.714974	MAN1C1
ENSG00000136867	ENSG00000136867	12.4874	4.47017	0.848466	4.08993	4.31503e-05	0.000483974	4.11539	4.05882	0.721163	44.9878	2.06824	SLC31A2
ENSG00000158473	ENSG00000158473	50.843	5.04344	1.51732	2.66485	0.00770229	0.0448211	4.11465	3.5118	2.71824	195.507	5.94201	CD1D
ENSG00000148225	ENSG00000148225	7.01027	4.79929	1.10115	3.45029	0.000559987	0.00470587	4.11295	4.06902	0.907869	14.547	0.525966	WDR31
ENSG00000124216	ENSG00000124216	137.178	4.24126	0.505441	6.41274	1.42929e-10	4.02162e-09	4.10777	4.10642	0.295481	495.906	26.269	SNAI1
ENSG00000267649	ENSG00000267649	3.36027	6.37888	2.05149	2.62194	0.0087431	0.0497478	4.10465	3.65919	3.98217	11.5409	0.110027	CTD-2587H24.10
ENSG00000135378	ENSG00000135378	4.42081	5.59368	1.7299	2.65547	0.00791989	0.0458135	4.09604	3.62972	2.72567	15.058	0.315579	PRRG4
ENSG00000270210	ENSG00000270210	36.7813	4.7527	1.2231	3.0682	0.00215354	0.015067	4.09594	3.80078	1.74194	139.922	5.18103	RP11-373D23.3
ENSG00000124466	ENSG00000124466	45.0478	4.73975	1.22112	3.06255	0.00219459	0.0153158	4.09534	3.78965	1.74598	169.132	6.33167	LYPD3
ENSG00000124731	ENSG00000124731	22.5858	4.44755	0.891188	3.86849	0.000109511	0.00111346	4.09331	3.98404	0.879799	86.0568	3.92776	TREM1
ENSG00000181631	ENSG00000181631	9.66128	4.80037	1.26124	3.0132	0.0025851	0.0177359	4.08894	3.7816	1.69431	36.4034	1.33426	P2RY13
ENSG00000239924	ENSG00000239924	4.38859	4.50245	0.910115	3.84836	0.000118912	0.00119532	4.08696	4.01961	0.50954	13.5503	0.582758	RPL29P22
ENSG00000279633	ENSG00000279633	6.91201	6.16198	1.8675	2.76412	0.00570766	0.0348382	4.08651	3.90945	3.23995	19.6435	0.259263	RP11-442G21.2
ENSG00000100055	ENSG00000100055	117.718	4.13256	0.303399	10.3249	5.4373e-25	6.37769e-23	4.08594	4.08522	0.0975901	407.235	23.2656	CYTH4
ENSG00000239524	ENSG00000239524	2.21984	5.00938	1.3586	2.95111	0.00316633	0.021157	4.08387	3.82371	1.09157	6.78524	0.172842	RPL32P34
ENSG00000156711	ENSG00000156711	47.3138	4.28188	0.632352	5.18995	2.10349e-07	3.65689e-06	4.08382	4.06464	0.447039	173.657	8.95102	MAPK13
ENSG00000244055	ENSG00000244055	4.52591	5.3227	1.49482	2.89178	0.00383062	0.0248703	4.07952	3.88439	1.84766	13.2594	0.350047	AC007566.10
ENSG00000276070	ENSG00000276070	459.771	4.66615	1.23672	2.96442	0.00303259	0.0203612	4.07604	3.67448	1.83298	1764.43	69.5051	CCL4L2
ENSG00000129422	ENSG00000129422	57.4267	4.58106	1.04828	3.41613	0.000635172	0.0052605	4.0757	3.91058	1.28734	212.212	8.87781	MTUS1
ENSG00000275576	ENSG00000275576	4.59272	7.06667	2.2545	2.69091	0.00712566	0.0418912	4.07404	3.8214	5.03756	12.4153	0	RP5-836N17.4
ENSG00000162783	ENSG00000162783	391.868	4.11166	0.275388	11.2992	1.32465e-29	2.26248e-27	4.07117	4.07273	0.0872286	1353.87	78.3587	IER5
ENSG00000227066	ENSG00000227066	4.88552	7.47418	2.43081	2.66339	0.00773586	0.0449895	4.06253	3.73966	6.04641	16.4706	0	RP3-340N1.2
ENSG00000168994	ENSG00000168994	143.644	4.21808	0.561987	5.72626	1.02667e-08	2.19192e-07	4.05745	4.04868	0.368731	524.073	28.118	PXDC1
ENSG00000240767	ENSG00000240767	11.723	5.20287	1.57619	2.66648	0.00766509	0.0446446	4.05159	3.55817	2.74231	42.1373	1.16682	RN7SL288P
ENSG00000198846	ENSG00000198846	31.5219	4.42162	0.884478	3.86852	0.000109496	0.00111346	4.05054	3.96432	0.88543	115.791	5.36721	TOX
ENSG00000250995	ENSG00000250995	6.284	7.80809	2.52907	2.69193	0.00710396	0.0417763	4.0494	3.78618	6.6424	20.7557	0	RP13-128O4.3
ENSG00000255968	ENSG00000255968	11.6613	4.58881	1.09012	3.29211	0.000994372	0.00781017	4.04458	3.85169	1.26787	43.5022	1.82695	RP11-513G19.1
ENSG00000239407	ENSG00000239407	3.43616	5.45811	1.51291	2.94672	0.00321166	0.0213939	4.04293	3.99767	1.54489	3.89397	0	LL0XNC01-237H1.2
ENSG00000135047	ENSG00000135047	228.108	4.7161	1.12753	3.29579	0.000981441	0.00772306	4.03962	3.93225	1.51639	706.079	26.8962	CTSL
ENSG00000257605	ENSG00000257605	13.1567	4.50681	1.02329	3.42701	0.000610266	0.00507799	4.03727	3.86633	1.12393	49.3314	2.16099	RP11-680A11.5
ENSG00000134256	ENSG00000134256	14.8407	4.90123	1.34505	2.90043	0.0037265	0.0242671	4.03389	3.72726	2.01594	53.5701	1.80278	CD101
ENSG00000178623	ENSG00000178623	130.156	4.24693	0.662777	4.89899	9.6333e-07	1.49816e-05	4.03095	4.00477	0.515959	485.096	25.5893	GPR35
ENSG00000139318	ENSG00000139318	807.845	4.07182	0.284185	10.8092	3.11319e-27	4.62725e-25	4.02904	4.03021	0.0952034	2836.23	168.755	DUSP6
ENSG00000084110	ENSG00000084110	3.20727	5.89018	1.83059	2.67136	0.00755438	0.0440525	4.02811	3.70596	2.92283	8.27392	0.0864211	HAL
ENSG00000271605	ENSG00000271605	54.2946	4.32276	0.781371	4.25248	2.11418e-05	0.000252238	4.02755	3.97503	0.703581	198.869	9.92295	MILR1
ENSG00000078237	ENSG00000078237	27.6403	4.25885	0.666122	4.89228	9.96767e-07	1.544e-05	4.02709	4.01438	0.462553	80.7732	4.17111	TIGAR
ENSG00000014257	ENSG00000014257	17.9564	4.71687	1.14951	3.23344	0.00122309	0.00932818	4.02681	3.89498	1.4165	43.9228	1.68309	ACPP
ENSG00000167995	ENSG00000167995	36.3355	4.42171	0.91205	3.75166	0.000175665	0.00168824	4.0264	3.92961	0.952155	133.744	6.26262	BEST1
ENSG00000140836	ENSG00000140836	124.287	4.17196	0.526313	6.02677	1.67272e-09	4.04571e-08	4.02535	4.024	0.318815	389.602	21.6152	ZFHX3
ENSG00000240096	ENSG00000240096	4.89731	4.39862	0.868537	3.91304	9.11433e-05	0.000947491	4.02394	3.95888	0.497877	15.2548	0.733275	RP11-85G20.1
ENSG00000270230	ENSG00000270230	3.10303	4.67745	1.18557	3.10184	0.00192322	0.0136968	4.02337	3.78487	1.01364	10.9542	0.446762	RP11-475J5.11
ENSG00000177675	ENSG00000177675	29.4802	4.75749	1.29061	2.9114	0.0035981	0.0235491	4.02271	3.67309	1.93102	110.609	4.11092	CD163L1
ENSG00000255092	ENSG00000255092	9.14145	4.78	1.31745	2.86917	0.00411549	0.0264848	4.02271	3.64416	1.85799	34.5003	1.2415	RP11-58K22.4
ENSG00000211689	ENSG00000211689	8.57062	5.51946	1.53098	2.952	0.00315721	0.0211106	4.01183	4.02576	1.61934	4.21896	0	TRGC1
ENSG00000244405	ENSG00000244405	100.906	4.13507	0.489457	6.40519	1.50181e-10	4.19537e-09	4.00919	4.00775	0.271186	319.927	18.2302	ETV5
ENSG00000113749	ENSG00000113749	16.8181	4.34154	0.844331	3.95762	7.57017e-05	0.000807665	4.00556	3.92602	0.756688	60.0203	3.01738	HRH2
ENSG00000186469	ENSG00000186469	80.4157	4.41003	0.895096	3.80968	0.000139146	0.0013816	4.00513	3.93856	0.93948	272.79	12.848	GNG2
ENSG00000139629	ENSG00000139629	45.039	4.43058	0.886287	3.87074	0.000108508	0.0011066	4.00498	3.97177	0.889322	116.496	5.46582	GALNT6
ENSG00000054219	ENSG00000054219	34.3286	4.29439	0.761961	4.32357	1.53522e-05	0.000189894	4.0032	3.96471	0.645415	111.934	5.76308	LY75
ENSG00000206828	ENSG00000206828	11.3141	4.48977	0.972254	3.58937	0.000331484	0.00297297	4.00042	3.92263	0.940791	33.4009	1.45306	U1
ENSG00000135185	ENSG00000135185	88.9485	4.06385	0.344896	8.88341	6.48437e-19	4.43008e-17	4.00014	4.002	0.120213	224.222	13.3766	TMEM243
ENSG00000154237	ENSG00000154237	27.3312	4.25693	0.702814	4.63412	3.58459e-06	5.00686e-05	3.99992	3.9811	0.52528	83.7518	4.35883	LRRK1
ENSG00000276672	ENSG00000276672	36.6074	4.56304	1.03327	3.44832	0.000564081	0.00473437	3.9979	3.91377	1.2186	107.19	4.52508	RP11-142E9.1
ENSG00000254325	ENSG00000254325	7.9095	4.50549	1.00614	3.48411	0.00049378	0.00422239	3.99544	3.89078	0.943361	24.1884	1.09369	RP11-318K15.2
ENSG00000125730	ENSG00000125730	67.983	4.41643	0.98004	3.48602	0.000490273	0.00419762	3.99452	3.83016	1.12922	256.179	12.0095	C3
ENSG00000197555	ENSG00000197555	185.399	4.11817	0.4867	6.40675	1.48654e-10	4.16466e-09	3.99393	3.99211	0.275728	596.946	34.4159	SIPA1L1
ENSG00000168026	ENSG00000168026	25.6337	4.30468	0.799444	4.13371	3.56946e-05	0.000405964	3.9911	3.93678	0.703111	90.6131	4.58366	TTC21A
ENSG00000249119	ENSG00000249119	7.89622	4.24821	0.737906	4.40193	1.07291e-05	0.000136831	3.98813	3.93953	0.44329	26.8432	1.41058	MTND6P4
ENSG00000202347	ENSG00000202347	2.88994	5.71606	1.72047	2.74115	0.0061225	0.0369418	3.98715	3.79015	2.44012	7.26848	0.110027	RNU1-16P
ENSG00000155252	ENSG00000155252	78.4526	4.18684	0.625779	5.0926	3.53184e-07	5.90287e-06	3.98708	3.97175	0.450132	269.917	14.8722	PI4K2A
ENSG00000164733	ENSG00000164733	1615.66	4.03049	0.289416	10.471	1.17352e-25	1.51322e-23	3.98617	3.98717	0.0996934	5451.28	333.61	CTSB
ENSG00000249437	ENSG00000249437	4.6473	4.35429	0.903861	3.71107	0.000206386	0.00195264	3.98616	3.86657	0.607371	16.1519	0.765337	NAIP
ENSG00000167601	ENSG00000167601	403.665	4.04177	0.330554	9.20204	3.51232e-20	2.66102e-18	3.98373	3.98497	0.126937	1166.21	70.8476	AXL
ENSG00000114853	ENSG00000114853	3.25268	5.14487	1.38673	2.98895	0.00279941	0.0190253	3.97506	3.9197	1.19544	7.19967	0.226709	ZBTB47
ENSG00000177663	ENSG00000177663	219.997	4.04237	0.361034	8.42685	3.55101e-17	2.07011e-15	3.97489	3.97428	0.149961	760.988	46.2415	IL17RA
ENSG00000124126	ENSG00000124126	241.471	4.03074	0.336983	8.99375	2.38938e-19	1.67956e-17	3.97148	3.97159	0.130131	795.676	48.7453	PREX1
ENSG00000266805	ENSG00000266805	5.68988	7.75007	2.53192	2.66599	0.00767628	0.044683	3.96596	3.72436	6.65804	20.0182	0	RP11-61L19.1
ENSG00000249992	ENSG00000249992	6.01463	4.59115	1.16534	3.08163	0.00205868	0.0144814	3.96322	3.72286	1.29977	21.0966	0.853229	TMEM158
ENSG00000101421	ENSG00000101421	115.229	4.03929	0.385506	7.8839	3.17327e-15	1.52938e-13	3.96322	3.96126	0.165723	392.33	23.9038	CHMP4B
ENSG00000203999	ENSG00000203999	6.81936	5.0209	1.48396	2.70957	0.00673702	0.0400353	3.96171	3.56171	2.2627	23.6493	0.736352	LINC01270
ENSG00000131669	ENSG00000131669	804.168	3.9959	0.280032	10.6984	1.03526e-26	1.48217e-24	3.95495	3.95526	0.0924168	2757.9	172.917	NINJ1
ENSG00000135218	ENSG00000135218	426.547	4.1352	0.638683	4.90885	9.1611e-07	1.43299e-05	3.9534	3.9082	0.486677	1614.37	91.8179	CD36
ENSG00000273691	ENSG00000273691	45.2398	4.20509	0.71803	4.46372	8.05473e-06	0.000105826	3.95311	3.91289	0.58424	157.495	8.56745	RP11-617F23.2
ENSG00000272821	ENSG00000272821	12.1386	4.30947	0.873766	3.7876	0.000152112	0.00149283	3.94701	3.85585	0.779926	42.8148	2.17377	CTA-384D8.36
ENSG00000151062	ENSG00000151062	76.7883	4.32903	0.903567	3.68432	0.000229318	0.00214357	3.94442	3.83924	0.959548	281.815	14.0601	CACNA2D4
ENSG00000145391	ENSG00000145391	65.9439	4.13262	0.597492	5.24296	1.58024e-07	2.82282e-06	3.9438	3.93675	0.395461	158.891	8.97483	SETD7
ENSG00000184557	ENSG00000184557	148.039	4.1525	0.64937	4.85471	1.20566e-06	1.8283e-05	3.94352	3.91761	0.496409	530.945	29.9466	SOCS3
ENSG00000146072	ENSG00000146072	29.9597	4.69651	1.17286	3.15171	0.00162317	0.011837	3.94141	3.83002	1.55142	73.5931	2.86069	TNFRSF21
ENSG00000132510	ENSG00000132510	524.514	3.98123	0.27834	10.7108	9.06211e-27	1.30702e-24	3.94125	3.94104	0.0904552	1865.27	118.181	KDM6B
ENSG00000232564	ENSG00000232564	9.80647	4.45653	1.06468	3.24655	0.00116812	0.00897928	3.93964	3.74379	1.18226	35.8331	1.65952	RP4-591N18.2
ENSG00000122547	ENSG00000122547	65.2747	4.09134	0.56398	5.48129	4.22229e-08	8.213e-07	3.93424	3.9176	0.359819	232.189	13.6983	EEPD1
ENSG00000113504	ENSG00000113504	355.025	4.04892	0.477585	6.38404	1.72476e-10	4.78388e-09	3.93074	3.92671	0.269518	1134.43	68.5759	SLC12A7
ENSG00000188042	ENSG00000188042	114.704	4.49308	1.14126	3.06073	0.00220796	0.0153936	3.92874	3.65349	1.54909	427.343	18.9536	ARL4C
ENSG00000074706	ENSG00000074706	291.894	4.10291	0.59964	5.17461	2.28383e-07	3.93526e-06	3.92745	3.9045	0.427046	1074.54	62.5344	IPCEF1
ENSG00000265778	ENSG00000265778	5.86284	4.68577	1.25336	2.94071	0.00327466	0.0217465	3.92697	3.66453	1.44962	16.8493	0.62652	RP11-17M16.2
ENSG00000170412	ENSG00000170412	61.8192	4.27286	0.828088	3.95231	7.74007e-05	0.000820397	3.9246	3.87078	0.79135	177.938	9.26318	GPRC5C
ENSG00000184305	ENSG00000184305	9.60446	4.45375	1.06575	3.24068	0.00119245	0.00913386	3.92406	3.73886	1.16917	32.7447	1.51866	CCSER1
ENSG00000169026	ENSG00000169026	3.38532	5.05989	1.49513	2.71541	0.00661932	0.0394868	3.92359	3.58135	1.72817	9.75089	0.278035	MFSD7
ENSG00000235568	ENSG00000235568	67.2838	4.13665	0.660633	4.74794	2.05502e-06	3.01532e-05	3.92134	3.8918	0.501904	237.901	13.563	NFAM1
ENSG00000224975	ENSG00000224975	7.03146	4.36188	0.910843	3.69096	0.00022341	0.00209538	3.91991	3.86578	0.648573	17.3783	0.879656	INE1
ENSG00000278991	ENSG00000278991	3.04335	5.9786	1.88738	2.63783	0.00834377	0.0479096	3.91053	3.65763	3.13534	5.81316	0	RP11-797A18.5
ENSG00000173166	ENSG00000173166	31.4071	4.2848	0.885672	3.70882	0.000208228	0.00196816	3.90969	3.81382	0.890091	111.137	5.69314	RAPH1
ENSG00000180769	ENSG00000180769	2.927	5.84879	1.84588	2.62682	0.00861874	0.0491524	3.90642	3.62182	2.98737	7.94824	0.105193	WDFY3-AS2
ENSG00000267199	ENSG00000267199	5.49879	4.86542	1.37821	2.80467	0.00503674	0.0312724	3.90553	3.61516	1.78665	16.6991	0.552707	RP11-861E21.2
ENSG00000231017	ENSG00000231017	2.09935	4.92711	1.39659	2.81193	0.0049245	0.0307359	3.90359	3.64706	1.20989	6.47954	0.21522	AC013404.1
ENSG00000123384	ENSG00000123384	117.301	4.17706	0.771431	4.11839	3.81529e-05	0.000432406	3.90188	3.83012	0.702384	437.473	24.2056	LRP1
ENSG00000159618	ENSG00000159618	62.0311	4.32493	0.88302	3.76541	0.000166275	0.00161072	3.90085	3.86113	0.882336	109.232	5.4631	ADGRG5
ENSG00000272402	ENSG00000272402	8.99148	4.38364	1.03097	3.282	0.00103074	0.00806652	3.89742	3.71551	1.07793	30.7663	1.49877	RP1-30M3.6
ENSG00000163659	ENSG00000163659	443.714	3.9425	0.302456	9.72868	2.27529e-22	2.15059e-20	3.89563	3.89464	0.106743	1513.63	98.4457	TIPARP
ENSG00000229487	ENSG00000229487	16.9163	4.04413	0.571639	5.32527	1.00805e-07	1.86399e-06	3.89345	3.86372	0.309426	60.2755	3.59396	ALG13-AS1
ENSG00000168329	ENSG00000168329	59.4595	4.74624	1.37815	2.71832	0.00656148	0.0391846	3.89269	3.47666	2.24578	215.48	8.03884	CX3CR1
ENSG00000264546	ENSG00000264546	3.25931	4.7942	1.40026	2.70964	0.00673558	0.0400353	3.88865	3.48471	1.62324	10.5628	0.375945	RP11-464D20.6
ENSG00000226407	ENSG00000226407	2.30592	4.57115	1.20983	2.95177	0.00315962	0.0211194	3.88502	3.61623	0.812001	7.24337	0.308296	RPL23P11
ENSG00000131981	ENSG00000131981	96.5649	4.46918	1.13692	3.05137	0.00227798	0.0157875	3.88411	3.63368	1.53405	348.686	15.7378	LGALS3
ENSG00000262120	ENSG00000262120	2.98515	4.40437	1.09973	3.09564	0.00196389	0.0139253	3.88393	3.62466	0.874362	10.8689	0.507826	RP11-510M2.7
ENSG00000131323	ENSG00000131323	117.022	3.98555	0.447202	6.67606	2.45452e-11	7.68817e-10	3.88314	3.87825	0.226615	357.687	22.6258	TRAF3
ENSG00000090339	ENSG00000090339	135.836	4.04795	0.579111	5.26315	1.41604e-07	2.55531e-06	3.88201	3.86243	0.392315	479.541	29.0233	ICAM1
ENSG00000140030	ENSG00000140030	61.0476	4.23702	0.854036	3.79026	0.00015049	0.00148214	3.87554	3.80107	0.848187	201.737	10.732	GPR65
ENSG00000138623	ENSG00000138623	33.1219	4.19497	0.808414	3.95214	7.7454e-05	0.000820515	3.87407	3.80902	0.731638	102.851	5.64768	SEMA7A
ENSG00000116663	ENSG00000116663	23.444	4.54089	1.21026	2.92574	0.00343639	0.0226047	3.87324	3.58021	1.67769	82.6806	3.58997	FBXO6
ENSG00000019144	ENSG00000019144	140.734	3.98674	0.487006	6.13286	8.63127e-10	2.18259e-08	3.86934	3.85807	0.275152	500.181	31.545	PHLDB1
ENSG00000165457	ENSG00000165457	47.8287	4.20779	0.859438	3.73242	0.000189646	0.00180832	3.86683	3.76238	0.85541	174.086	9.39858	FOLR2
ENSG00000104856	ENSG00000104856	107.178	4.09806	0.696093	4.45064	8.56149e-06	0.000111431	3.86676	3.82016	0.56869	389.57	22.8202	RELB
ENSG00000225423	ENSG00000225423	12.8169	4.17748	0.788252	4.03105	5.55294e-05	0.000609478	3.86394	3.81253	0.597782	36.6173	2.02101	TNPO1P1
ENSG00000164713	ENSG00000164713	272.389	3.90332	0.281435	10.3161	5.95922e-25	6.8658e-23	3.86311	3.86181	0.0898569	878.117	58.6508	BRI3
ENSG00000035862	ENSG00000035862	213.801	3.98121	0.486953	6.12217	9.23122e-10	2.31327e-08	3.8611	3.85244	0.277702	681.83	43.2244	TIMP2
ENSG00000122641	ENSG00000122641	52.1061	4.38984	1.15749	2.92861	0.00340479	0.0224173	3.85902	3.5039	1.57804	197.556	9.42676	INHBA
ENSG00000214067	ENSG00000214067	3.60181	4.68879	1.34558	2.7414	0.00611778	0.0369362	3.8558	3.47902	1.57942	12.338	0.465448	RP11-549L6.2
ENSG00000131724	ENSG00000131724	287.25	3.92794	0.404648	7.23577	4.62901e-13	1.78125e-11	3.84503	3.84025	0.191582	924.025	60.6165	IL13RA1
ENSG00000182578	ENSG00000182578	1061.9	3.97367	0.50503	5.88811	3.90643e-09	8.92747e-08	3.84493	3.83419	0.304961	3463.35	220.48	CSF1R
ENSG00000173599	ENSG00000173599	19.7331	4.42961	1.11202	3.08412	0.00204158	0.0143663	3.84153	3.63228	1.39146	67.1707	3.07405	PC
ENSG00000165030	ENSG00000165030	172.12	4.06638	0.687202	4.46213	8.11496e-06	0.000106473	3.84088	3.79474	0.559091	625.87	37.3777	NFIL3
ENSG00000128203	ENSG00000128203	8.21838	4.2743	0.969949	3.37574	0.000736167	0.00600247	3.83336	3.68559	0.914237	26.6227	1.40191	ASPHD2
ENSG00000133639	ENSG00000133639	1247.76	3.8525	0.209745	13.5999	4.01197e-42	1.30195e-39	3.83013	3.82953	0.0517486	4127.37	285.462	BTG1
ENSG00000117266	ENSG00000117266	17.6699	4.14536	0.78477	4.008	6.12349e-05	0.000666159	3.82673	3.78167	0.611546	41.7357	2.32249	CDK18
ENSG00000134815	ENSG00000134815	114.648	3.94953	0.498014	5.92258	3.16935e-09	7.36401e-08	3.82636	3.81359	0.28556	386.098	24.9368	DHX34
ENSG00000166762	ENSG00000166762	19.0319	4.19138	0.84977	3.75558	0.000172943	0.00166485	3.82384	3.75632	0.765224	53.599	2.95698	CATSPER2
ENSG00000039068	ENSG00000039068	2.40078	4.58749	1.29451	2.77131	0.00558317	0.034207	3.82374	3.46695	1.09146	7.38727	0.325246	CDH1
ENSG00000027075	ENSG00000027075	17.2834	4.55545	1.20991	2.93859	0.00329706	0.0218729	3.81848	3.59781	1.58229	38.525	1.61105	PRKCH
ENSG00000162927	ENSG00000162927	163.398	3.86291	0.306303	9.34666	9.04589e-21	7.18908e-19	3.81636	3.81323	0.104364	544.134	37.4457	PUS10
ENSG00000127946	ENSG00000127946	329.779	3.84819	0.253765	11.2237	3.11842e-29	5.27989e-27	3.81555	3.81433	0.0726724	961.283	66.8695	HIP1
ENSG00000119522	ENSG00000119522	253.915	3.86175	0.312624	9.15396	5.48816e-20	4.07862e-18	3.81277	3.80992	0.111942	831.732	57.2078	DENND1A
ENSG00000113532	ENSG00000113532	142.849	3.9898	0.59537	5.02174	5.12052e-07	8.37125e-06	3.81193	3.79022	0.414346	426.802	26.9272	ST8SIA4
ENSG00000252213	ENSG00000252213	4.74036	4.92666	1.4217	2.76195	0.00574575	0.0350378	3.81181	3.59163	1.44303	8.73266	0.259263	SNORA74
ENSG00000189067	ENSG00000189067	620.705	3.95948	0.548825	5.39239	6.9527e-08	1.31606e-06	3.8104	3.79179	0.35944	2037.61	131.042	LITAF
ENSG00000213362	ENSG00000213362	11.3396	4.02511	0.700472	4.31867	1.56971e-05	0.000193123	3.80821	3.73854	0.4672	40.5233	2.48652	FTH1P12
ENSG00000155287	ENSG00000155287	159.881	3.85066	0.292055	9.76069	1.66029e-22	1.60037e-20	3.80792	3.80553	0.0931763	485	33.6224	SLC25A28
ENSG00000150938	ENSG00000150938	170.979	3.85942	0.352797	8.105	5.2744e-16	2.76069e-14	3.79757	3.79282	0.141322	553.093	38.1133	CRIM1
ENSG00000101846	ENSG00000101846	16.9682	4.32878	1.05016	3.16977	0.0015256	0.011254	3.79557	3.62173	1.2147	53.9781	2.6965	STS
ENSG00000112561	ENSG00000112561	19.4995	4.25949	1.03517	3.14875	0.00163968	0.0119128	3.79462	3.5668	1.20671	70.9083	3.73582	TFEB
ENSG00000109436	ENSG00000109436	48.5248	3.90557	0.472079	6.15485	7.51501e-10	1.91525e-08	3.79397	3.7834	0.234725	140.472	9.46215	TBC1D9
ENSG00000149269	ENSG00000149269	290.821	3.92582	0.522157	5.60334	2.10257e-08	4.28683e-07	3.78938	3.77443	0.322141	878.966	57.8652	PAK1
ENSG00000104689	ENSG00000104689	19.1937	4.42591	1.0976	3.12128	0.00180069	0.0129377	3.7888	3.65317	1.28031	37.5029	1.78705	TNFRSF10A
ENSG00000270069	ENSG00000270069	85.1589	3.9962	0.652419	4.59245	4.38077e-06	6.03239e-05	3.78773	3.75119	0.493264	271.756	17.0473	MIR222HG
ENSG00000065989	ENSG00000065989	315.237	3.85501	0.370456	7.70673	1.29082e-14	5.845e-13	3.78725	3.7812	0.160762	1106.76	76.5608	PDE4A
ENSG00000095794	ENSG00000095794	829.162	3.87841	0.437841	6.57409	4.89504e-11	1.45959e-09	3.78367	3.77386	0.228683	2896.34	196.986	CREM
ENSG00000182885	ENSG00000182885	29.4384	4.59044	1.26963	2.82794	0.00468492	0.0295498	3.77977	3.52096	1.8333	67.5808	2.77459	ADGRG3
ENSG00000237551	ENSG00000237551	2.06296	4.61117	1.24504	2.90045	0.00372626	0.0242671	3.77926	3.59422	0.697655	5.00673	0.21522	AC096775.2
ENSG00000233695	ENSG00000233695	23.7672	4.50738	1.30214	2.69354	0.00706976	0.0416003	3.77548	3.35763	1.95968	86.0022	3.78695	GAS6-AS1
ENSG00000243417	ENSG00000243417	3.06378	4.1994	1.01502	3.15204	0.00162131	0.0118342	3.77397	3.53039	0.741938	10.9239	0.600903	RP11-555K12.1
ENSG00000214425	ENSG00000214425	11.0073	4.08667	0.788783	3.9132	9.10793e-05	0.000947332	3.77305	3.71357	0.57296	29.3914	1.80282	LRRC37A4P
ENSG00000230929	ENSG00000230929	3.05514	4.22149	0.990834	3.25129	0.00114881	0.00885531	3.77257	3.59395	0.5977	9.7024	0.523516	RP11-395C3.1
ENSG00000110660	ENSG00000110660	140.437	3.88845	0.471088	6.13144	8.7087e-10	2.19652e-08	3.77167	3.7664	0.244011	203.664	13.8181	SLC35F2
ENSG00000186174	ENSG00000186174	15.2572	4.3615	1.14237	2.94256	0.00325512	0.021639	3.77138	3.49873	1.45505	53.8424	2.62983	BCL9L
ENSG00000171659	ENSG00000171659	92.0343	4.39971	1.29053	2.63435	0.00842984	0.0482899	3.7713	3.25554	1.98265	348.218	16.5251	GPR34
ENSG00000172183	ENSG00000172183	70.6804	4.09758	0.835908	3.70565	0.000210848	0.00199002	3.77089	3.67014	0.818365	248.026	14.5077	ISG20
ENSG00000134326	ENSG00000134326	13.6935	4.42852	1.11055	3.08723	0.00202028	0.014237	3.77019	3.63361	1.27494	30.5475	1.42172	CMPK2
ENSG00000223724	ENSG00000223724	8.49065	4.29653	1.11056	2.96836	0.00299389	0.020164	3.76711	3.48057	1.29382	30.8862	1.57046	RAD17P2
ENSG00000104447	ENSG00000104447	83.9373	3.941	0.599127	4.90882	9.16273e-07	1.43299e-05	3.76466	3.73639	0.41317	263.516	17.1148	TRPS1
ENSG00000121933	ENSG00000121933	115.102	3.98596	0.698002	4.27786	1.88695e-05	0.000227356	3.76174	3.69904	0.573663	421.59	26.5818	ADORA3
ENSG00000139679	ENSG00000139679	243.5	3.81947	0.359779	7.83668	4.62614e-15	2.1863e-13	3.75491	3.74957	0.149133	697.041	49.4115	LPAR6
ENSG00000250562	ENSG00000250562	4.5698	4.33685	1.19081	2.80217	0.00507599	0.031456	3.75399	3.3791	1.3498	16.8345	0.845189	RPL38P4
ENSG00000166428	ENSG00000166428	105.145	4.10975	0.873516	3.56003	0.000370809	0.00328482	3.75357	3.63584	0.902039	361.212	20.9678	PLD4
ENSG00000260448	ENSG00000260448	8.45304	4.29573	1.06412	3.09714	0.00195399	0.0138753	3.74971	3.56036	1.13289	25.6252	1.30181	LCMT1-AS1
ENSG00000272219	ENSG00000272219	36.6542	4.01639	0.774069	3.8968	9.74723e-05	0.00101059	3.7428	3.65338	0.681714	130.317	8.00331	CTB-181H17.1
ENSG00000223799	ENSG00000223799	8.60424	4.46122	1.30904	2.64409	0.00819101	0.0471716	3.74048	3.28954	1.85319	31.316	1.3889	IL10RB-AS1
ENSG00000176595	ENSG00000176595	11.8509	4.55161	1.30847	2.71433	0.00664106	0.0395922	3.73558	3.39632	1.8258	29.3437	1.26232	KBTBD11
ENSG00000184922	ENSG00000184922	316.403	3.78326	0.321239	8.66412	4.54999e-18	2.87639e-16	3.73283	3.72765	0.119917	1074.85	78.0956	FMNL1
ENSG00000132122	ENSG00000132122	21.8733	4.341	1.06344	3.1417	0.00167971	0.0121718	3.73173	3.61368	1.21017	40.4104	2.0035	SPATA6
ENSG00000165801	ENSG00000165801	77.4625	4.18765	0.996312	3.19945	0.00137691	0.0103194	3.73049	3.54668	1.17133	260.784	14.3219	ARHGEF40
ENSG00000049249	ENSG00000049249	17.3965	4.17362	1.08213	2.93277	0.00335955	0.0221817	3.72905	3.38756	1.32435	65.9469	3.639	TNFRSF9
ENSG00000174032	ENSG00000174032	21.9948	4.1255	0.910963	3.43099	0.00060139	0.00501914	3.72901	3.60278	0.91805	66.8359	3.86775	SLC25A30
ENSG00000163739	ENSG00000163739	323.409	4.11882	1.01558	3.07097	0.00213364	0.0149493	3.72629	3.4365	1.23456	1221.01	70.2582	CXCL1
ENSG00000157557	ENSG00000157557	432.241	3.79948	0.394337	7.0992	1.25479e-12	4.55821e-11	3.72315	3.71436	0.183676	1410.76	101.423	ETS2
ENSG00000198879	ENSG00000198879	193.831	3.82103	0.457229	6.16984	6.83594e-10	1.76425e-08	3.71972	3.70488	0.244353	655.83	46.5148	SFMBT2
ENSG00000231931	ENSG00000231931	4.47626	4.23157	1.05892	3.05175	0.00227514	0.0157761	3.7119	3.49495	0.933311	13.5836	0.731453	AC024082.4
ENSG00000197140	ENSG00000197140	25.1554	3.97556	0.743389	4.00269	6.26269e-05	0.000678957	3.71186	3.6422	0.602323	78.6597	4.99309	ADAM32
ENSG00000243007	ENSG00000243007	7.06204	3.96396	0.760802	3.89584	9.78584e-05	0.00101332	3.71095	3.61078	0.493624	23.8799	1.53006	RP11-106M3.1
ENSG00000100767	ENSG00000100767	34.5847	3.87072	0.590198	4.864	1.15038e-06	1.75679e-05	3.70807	3.66949	0.379632	117.593	8.02259	PAPLN
ENSG00000110274	ENSG00000110274	65.5848	3.90633	0.636404	4.56679	4.95247e-06	6.76699e-05	3.708	3.66972	0.461644	186.988	12.5568	CEP164
ENSG00000141574	ENSG00000141574	17.6399	3.82151	0.526299	5.36104	8.27464e-08	1.55068e-06	3.70414	3.66369	0.263488	63.7429	4.55441	SECTM1
ENSG00000165071	ENSG00000165071	29.3343	4.31668	1.21453	2.73083	0.00631745	0.0379183	3.70249	3.30965	1.71629	106.25	5.36368	TMEM71
ENSG00000103490	ENSG00000103490	214.339	3.74881	0.310378	8.85633	8.26908e-19	5.61001e-17	3.70124	3.69666	0.108402	581.541	43.4422	PYCARD
ENSG00000121281	ENSG00000121281	13.5068	4.3627	1.09809	3.06232	0.0021963	0.0153222	3.70123	3.57938	1.18818	23.3892	1.13723	ADCY7
ENSG00000233929	ENSG00000233929	23.443	3.79363	0.452971	6.16735	6.94424e-10	1.78379e-08	3.70056	3.67907	0.192031	79.7925	5.78114	MT1XP1
ENSG00000273837	ENSG00000273837	29.5344	3.88497	0.645644	4.46837	7.88191e-06	0.000103976	3.69957	3.63906	0.457956	107.125	7.31532	LLNLR-470E3.1
ENSG00000243058	ENSG00000243058	12.823	3.82026	0.545172	5.17316	2.30167e-07	3.959e-06	3.69882	3.64957	0.261744	46.4563	3.25375	RPL39P33
ENSG00000130598	ENSG00000130598	16.1591	4.06297	0.916512	3.34199	0.000831801	0.00668427	3.69763	3.52425	0.919166	56.5609	3.39201	TNNI2
ENSG00000168268	ENSG00000168268	431.595	3.72659	0.245716	11.0965	1.30461e-28	2.15271e-26	3.69668	3.69418	0.0686828	1094.36	82.8021	NT5DC2
ENSG00000281325	ENSG00000281325	14.3128	4.25935	1.1279	2.88974	0.00385561	0.0250242	3.69662	3.40591	1.41316	49.7712	2.63045	AC016549.1
ENSG00000111729	ENSG00000111729	47.778	3.79271	0.451983	6.1788	6.45904e-10	1.67239e-08	3.69654	3.67866	0.218056	159.24	11.5699	CLEC4A
ENSG00000214657	ENSG00000214657	4.34675	4.03898	0.867725	3.50223	0.000461375	0.0039697	3.69565	3.56433	0.527142	13.3822	0.805266	RP11-120J4.1
ENSG00000123643	ENSG00000123643	47.7103	4.05702	0.865657	3.53144	0.000413298	0.00360956	3.69401	3.58726	0.864158	141.09	8.4987	SLC36A1
ENSG00000152503	ENSG00000152503	38.6125	4.32566	1.20633	2.75684	0.00583637	0.0354903	3.69053	3.3361	1.70473	137.193	6.84761	TRIM36
ENSG00000076641	ENSG00000076641	186.209	3.89556	0.668239	4.33312	1.47009e-05	0.000182668	3.68697	3.63011	0.529295	653.97	43.9823	PAG1
ENSG00000145901	ENSG00000145901	502.24	3.70188	0.177915	15.1863	4.35641e-52	2.06887e-49	3.68663	3.68498	0.0355566	1680.21	129.332	TNIP1
ENSG00000238198	ENSG00000238198	6.00751	4.44267	1.26002	2.73224	0.00629045	0.0377912	3.68211	3.36743	1.54817	17.5215	0.818577	RP11-31F15.2
ENSG00000103855	ENSG00000103855	162.219	3.74668	0.366308	7.49828	6.46613e-14	2.71927e-12	3.68194	3.67295	0.153087	525.813	39.2319	CD276
ENSG00000112096	ENSG00000112096	1952.66	3.69924	0.192543	14.0189	1.19406e-44	4.47108e-42	3.68112	3.6794	0.0439103	6690.26	515.103	SOD2
ENSG00000140575	ENSG00000140575	683.428	3.72756	0.310326	8.78933	1.50449e-18	1.00322e-16	3.6803	3.67518	0.113548	1979.82	149.597	IQGAP1
ENSG00000159423	ENSG00000159423	21.5631	3.94815	0.724489	4.06928	4.71588e-05	0.000525904	3.66733	3.63213	0.477113	31.0481	2.00694	ALDH4A1
ENSG00000152413	ENSG00000152413	455.168	3.68668	0.200647	13.3901	6.90865e-41	1.94954e-38	3.6673	3.66506	0.0455792	1478.69	114.708	HOMER1
ENSG00000185215	ENSG00000185215	720.191	3.72731	0.362124	7.53143	5.01861e-14	2.14293e-12	3.66403	3.65501	0.155777	2428.45	183.393	TNFAIP2
ENSG00000170396	ENSG00000170396	9.82705	7.1663	2.07097	2.9775	0.00290611	0.0196271	3.66107	4.44052	4.08851	13.3421	0	ZNF804A
ENSG00000176170	ENSG00000176170	87.9158	3.90259	0.739309	3.92609	8.63391e-05	0.000905471	3.65686	3.56703	0.641767	314.55	20.9999	SPHK1
ENSG00000171729	ENSG00000171729	48.5218	4.18206	1.06198	2.99635	0.0027323	0.0186146	3.65504	3.43228	1.3184	150.433	8.27038	TMEM51
ENSG00000138166	ENSG00000138166	309.103	3.70336	0.330942	8.16868	3.11785e-16	1.69102e-14	3.65131	3.64315	0.127717	1081.31	83.0542	DUSP5
ENSG00000196083	ENSG00000196083	113.081	3.82349	0.601153	4.69679	2.64281e-06	3.80046e-05	3.65078	3.61106	0.421452	351.594	24.7852	IL1RAP
ENSG00000226711	ENSG00000226711	3.11436	4.46073	1.31505	2.63163	0.0084977	0.0485929	3.6495	3.27659	1.3776	9.15662	0.425606	FAM66C
ENSG00000170006	ENSG00000170006	12.7983	4.37175	1.213	2.77968	0.00544129	0.033443	3.64697	3.37718	1.59158	34.7206	1.68309	TMEM154
ENSG00000240673	ENSG00000240673	2.49903	4.22656	1.14181	2.82583	0.00471576	0.0297058	3.64531	3.34202	0.842494	7.65807	0.423157	AC006539.2
ENSG00000171365	ENSG00000171365	109.849	3.93329	0.772897	3.79519	0.000147528	0.00145591	3.64421	3.56359	0.702177	307.773	20.1684	CLCN5
ENSG00000069424	ENSG00000069424	172.197	3.66723	0.224056	11.9043	1.12379e-32	2.21023e-30	3.64417	3.64004	0.0534091	589.66	46.4908	KCNAB2
ENSG00000188747	ENSG00000188747	14.695	4.17375	1.14618	2.76898	0.00562319	0.0343981	3.64062	3.27201	1.47822	54.3809	2.99924	NOXA1
ENSG00000180089	ENSG00000180089	15.8266	3.81961	0.636998	4.4264	9.58182e-06	0.000123883	3.63997	3.57687	0.404885	53.4907	3.78624	TMEM86B
ENSG00000212464	ENSG00000212464	16.3567	3.74504	0.473369	5.79895	6.67332e-09	1.45996e-07	3.63935	3.61744	0.176893	46.1184	3.41442	SNORA12
ENSG00000167850	ENSG00000167850	58.4393	3.84782	0.660322	4.31278	1.61217e-05	0.000197425	3.63778	3.58619	0.496044	162.301	11.2969	CD300C
ENSG00000186827	ENSG00000186827	41.1978	3.76014	0.531197	5.19608	2.03534e-07	3.5507e-06	3.63675	3.59639	0.310408	150.219	11.1446	TNFRSF4
ENSG00000237186	ENSG00000237186	3.60188	4.01819	0.934862	3.22849	0.00124445	0.0094651	3.63465	3.44648	0.630841	11.7289	0.750225	RP11-229A12.2
ENSG00000203325	ENSG00000203325	6.52953	3.89176	0.784631	3.6855	0.00022825	0.00213461	3.63223	3.50408	0.536556	22.6888	1.5337	RP11-277A4.4
ENSG00000197872	ENSG00000197872	237.92	3.86231	0.693058	4.12996	3.62821e-05	0.000412163	3.63077	3.57072	0.56949	608.51	41.885	FAM49A
ENSG00000100276	ENSG00000100276	17.4293	4.17512	1.06304	2.98683	0.00281885	0.019124	3.62561	3.42239	1.24	46.3631	2.58294	RASL10A
ENSG00000128918	ENSG00000128918	10.4399	4.12975	1.14767	2.72704	0.0063905	0.0382389	3.62163	3.21762	1.44641	38.9645	2.23918	ALDH1A2
ENSG00000213875	ENSG00000213875	6.38516	4.01848	0.92224	3.27299	0.00106417	0.0082981	3.61579	3.46536	0.748049	18.1863	1.11713	AC005019.2
ENSG00000259712	ENSG00000259712	19.5206	4.03434	1.01657	2.98489	0.00283681	0.0192391	3.61374	3.33685	1.17134	71.4185	4.39717	CTD-2184D3.5
ENSG00000134070	ENSG00000134070	250.461	3.68045	0.392301	6.83263	8.33712e-12	2.77966e-10	3.61123	3.59378	0.180424	924.333	72.1868	IRAK2
ENSG00000071073	ENSG00000071073	37.904	3.95353	0.83192	3.55025	0.000384859	0.00339691	3.61096	3.51502	0.776959	87.7708	5.7167	MGAT4A
ENSG00000005059	ENSG00000005059	103.828	3.75448	0.551997	4.99003	6.03688e-07	9.71439e-06	3.60513	3.57579	0.345659	209.979	15.4858	CCDC109B
ENSG00000099992	ENSG00000099992	49.8049	3.79585	0.65501	4.26841	1.96874e-05	0.000236188	3.60464	3.5352	0.490798	178.074	12.8135	TBC1D10A
ENSG00000152518	ENSG00000152518	372.46	3.64477	0.290311	9.11011	8.23019e-20	6.00187e-18	3.60412	3.59823	0.0967909	903.965	72.2795	ZFP36L2
ENSG00000112394	ENSG00000112394	75.8154	3.88774	0.781457	3.69533	0.000219597	0.0020636	3.60308	3.50336	0.714341	240.233	16.2437	SLC16A10
ENSG00000279021	ENSG00000279021	53.1922	3.80365	0.666255	4.20807	2.57562e-05	0.00030102	3.6022	3.53312	0.509127	182.549	13.0871	RP11-391L3.4
ENSG00000075618	ENSG00000075618	153.098	3.62693	0.235735	11.1436	7.69742e-29	1.281e-26	3.60111	3.59648	0.0586579	491.627	39.6566	FSCN1
ENSG00000132361	ENSG00000132361	65.4533	3.65533	0.336435	7.89253	2.96118e-15	1.4445e-13	3.59979	3.59224	0.107741	142.728	11.3648	CLUH
ENSG00000137474	ENSG00000137474	62.9113	3.8741	0.758738	3.78801	0.000151862	0.00149112	3.59568	3.5144	0.661698	153.283	10.3936	MYO7A
ENSG00000251192	ENSG00000251192	18.9097	3.81163	0.686009	4.09852	4.15793e-05	0.000467701	3.59494	3.52273	0.484626	54.3946	3.89929	ZNF674
ENSG00000279476	ENSG00000279476	14.2487	3.88739	0.873573	3.30527	0.00094885	0.00749799	3.59381	3.38508	0.830358	53.2505	3.62842	RP11-391L3.3
ENSG00000226855	ENSG00000226855	5.65431	4.14324	1.10543	2.84346	0.0044626	0.0283424	3.5932	3.31069	1.17147	17.7327	1.01873	RP11-350G8.3
ENSG00000109321	ENSG00000109321	52.2501	4.10192	1.1434	2.71291	0.0066696	0.039738	3.59111	3.19292	1.54327	192.376	11.1975	AREG
ENSG00000279077	ENSG00000279077	22.6806	4.00866	0.951407	3.16232	0.00156515	0.0114827	3.59076	3.41065	1.01189	65.5368	4.01609	RP11-800A18.3
ENSG00000127528	ENSG00000127528	72.9102	3.74478	0.597025	4.59742	4.2775e-06	5.90271e-05	3.59051	3.53086	0.412329	268.529	20.0123	KLF2
ENSG00000196743	ENSG00000196743	233.116	3.70048	0.492258	5.48592	4.11334e-08	8.0171e-07	3.58612	3.55972	0.285326	722.853	55.5898	GM2A
ENSG00000183779	ENSG00000183779	19.3565	4.04055	1.06848	2.84568	0.00443169	0.0281807	3.58526	3.25588	1.30079	71.2424	4.35177	ZNF703
ENSG00000225527	ENSG00000225527	6.84348	4.1345	1.09518	2.86209	0.0042086	0.0269736	3.58289	3.31878	1.18132	20.4653	1.14324	RP11-383B4.4
ENSG00000172771	ENSG00000172771	5.97837	4.1917	1.16644	2.73628	0.00621376	0.0373882	3.58277	3.25518	1.34336	18.7814	1.00022	EFCAB12
ENSG00000234428	ENSG00000234428	13.1433	4.10253	1.10166	2.81624	0.00485898	0.0304699	3.5804	3.26977	1.34309	45.3305	2.61529	RP11-666F17.1
ENSG00000255097	ENSG00000255097	7.21352	4.01075	0.95774	3.1436	0.00166885	0.0121066	3.57998	3.40337	0.862514	20.5868	1.30772	RP11-5L12.1
ENSG00000246695	ENSG00000246695	13.875	3.84585	0.751908	3.78484	0.000153808	0.0015072	3.579	3.49091	0.522637	28.6756	1.93364	RASSF8-AS1
ENSG00000169715	ENSG00000169715	52.9068	3.73561	0.587328	4.65772	3.19736e-06	4.51784e-05	3.57517	3.52894	0.388964	166.18	12.5705	MT1E
ENSG00000057252	ENSG00000057252	126.899	3.74107	0.59173	4.6323	3.61629e-06	5.04389e-05	3.574	3.53121	0.407701	329.107	24.5577	SOAT1
ENSG00000121769	ENSG00000121769	12.8283	3.84984	0.802111	3.55292	0.00038098	0.00336573	3.56971	3.43626	0.66975	43.8856	3.00238	FABP3
ENSG00000250479	ENSG00000250479	136.58	3.58745	0.200407	12.911	3.90377e-38	9.74492e-36	3.56843	3.56536	0.0372526	353.649	29.3951	CHCHD10
ENSG00000227440	ENSG00000227440	4.85079	4.24149	1.16554	2.78111	0.00541731	0.0333167	3.55717	3.31528	1.0482	9.39465	0.516233	ATP5G1P4
ENSG00000107890	ENSG00000107890	82.7339	3.67769	0.511154	5.23851	1.6188e-07	2.8785e-06	3.55422	3.52367	0.293784	203.698	15.8451	ANKRD26
ENSG00000198814	ENSG00000198814	42.7511	3.62394	0.396876	6.6115	3.80457e-11	1.16293e-09	3.55337	3.53367	0.160828	139.313	11.2199	GK
ENSG00000147119	ENSG00000147119	74.4234	3.64437	0.448912	5.89062	3.84757e-09	8.8033e-08	3.55206	3.52736	0.225378	240.065	19.3073	CHST7
ENSG00000254415	ENSG00000254415	186.774	3.57354	0.258415	9.95892	2.30551e-23	2.36267e-21	3.543	3.53623	0.0739491	616.76	51.7361	SIGLEC14
ENSG00000163661	ENSG00000163661	53.5533	3.89737	0.937939	3.08908	0.00200775	0.0141641	3.54271	3.3029	1.03294	194.793	13.0582	PTX3
ENSG00000006534	ENSG00000006534	33.3765	3.7905	0.764376	3.65069	0.000261536	0.00240359	3.53639	3.41531	0.664019	115.307	8.29011	ALDH3B1
ENSG00000167378	ENSG00000167378	96.5478	3.61133	0.404821	6.45056	1.11435e-10	3.1955e-09	3.53511	3.51678	0.183018	285.474	23.3222	IRGQ
ENSG00000055483	ENSG00000055483	396.829	3.53395	0.17368	14.5898	3.26388e-48	1.35215e-45	3.52009	3.51719	0.0332671	1274.16	110.168	USP36
ENSG00000130775	ENSG00000130775	115.385	3.6084	0.444416	5.86927	4.37715e-09	9.87572e-08	3.51742	3.49264	0.226274	359.206	29.4538	THEMIS2
ENSG00000242931	ENSG00000242931	3.02139	4.0775	1.15188	2.67173	0.00754607	0.0440172	3.51471	3.14853	1.05378	9.38094	0.52469	RPL7P49
ENSG00000108963	ENSG00000108963	116.409	3.64366	0.530289	4.98532	6.18602e-07	9.93796e-06	3.51396	3.47471	0.326376	352.396	28.2283	DPH1
ENSG00000135205	ENSG00000135205	15.3443	3.9154	0.941957	3.09505	0.0019678	0.013948	3.51262	3.3176	0.96404	46.0221	3.06295	CCDC146
ENSG00000132481	ENSG00000132481	8.50181	4.04984	1.11741	2.72939	0.00634511	0.0380491	3.50541	3.17955	1.29939	25.1474	1.47224	TRIM47
ENSG00000067082	ENSG00000067082	1304.15	3.52089	0.194658	12.9504	2.33796e-38	5.912e-36	3.50335	3.49968	0.0446836	4529.57	394.673	KLF6
ENSG00000073417	ENSG00000073417	89.9389	3.61623	0.507066	5.15955	2.47547e-07	4.23549e-06	3.49852	3.46196	0.294721	280.342	22.947	PDE8A
ENSG00000240723	ENSG00000240723	22.3686	3.72074	0.707045	3.84804	0.000119065	0.00119624	3.49795	3.4019	0.540799	69.9791	5.37205	RN7SL382P
ENSG00000250081	ENSG00000250081	6.34988	3.95458	1.00932	2.92729	0.00341933	0.0225001	3.49738	3.25594	0.964958	18.4916	1.18051	CTD-2116N20.1
ENSG00000123104	ENSG00000123104	360.114	3.59565	0.46477	5.58481	2.33957e-08	4.73041e-07	3.49619	3.46748	0.256	1131.02	93.5512	ITPR2
ENSG00000237126	ENSG00000237126	5.25429	4.00048	1.06644	2.81354	0.00489993	0.0306265	3.49263	3.21252	1.04564	15.4243	0.926409	AC073254.1
ENSG00000163683	ENSG00000163683	53.7113	3.76481	0.76905	3.5951	0.000324262	0.00291357	3.48767	3.38118	0.677919	132.198	9.74799	SMIM14
ENSG00000009790	ENSG00000009790	48.5328	3.77589	0.809454	3.42934	0.000605061	0.00504546	3.48435	3.34392	0.751319	120.877	8.89182	TRAF3IP3
ENSG00000247853	ENSG00000247853	24.7445	3.64661	0.611777	4.3261	1.51773e-05	0.000187868	3.47986	3.41326	0.397526	77.4058	6.1699	RP5-940J5.6
ENSG00000144821	ENSG00000144821	23.3452	3.76136	0.787695	3.50562	0.000455544	0.00392299	3.47074	3.35479	0.664908	53.0659	3.9066	MYH15
ENSG00000113269	ENSG00000113269	392.171	3.53981	0.389003	6.52902	6.61996e-11	1.95003e-09	3.46998	3.451	0.178332	1106.59	95.2276	RNF130
ENSG00000231991	ENSG00000231991	87.56	3.52671	0.358361	7.05073	1.77981e-12	6.37033e-11	3.46914	3.45182	0.139786	260.421	22.5087	ANXA2P2
ENSG00000135749	ENSG00000135749	31.7952	3.75431	0.80334	3.42857	0.000606771	0.00505539	3.46704	3.32733	0.729593	93.7447	6.89775	PCNXL2
ENSG00000214093	ENSG00000214093	6.22215	3.68507	0.726893	3.6939	0.000220838	0.00207326	3.46566	3.34087	0.432885	20.4118	1.62266	RP11-247I13.3
ENSG00000236829	ENSG00000236829	5.3612	3.74133	0.815568	3.36126	0.000775876	0.006292	3.46312	3.29697	0.554183	17.5454	1.27625	Z97634.3
ENSG00000238142	ENSG00000238142	5.58153	3.97055	1.0957	2.7111	0.00670605	0.0399063	3.46003	3.12575	1.16426	17.3109	1.06731	RP11-108M9.4
ENSG00000213739	ENSG00000213739	9.41848	3.63344	0.628657	4.189	2.80188e-05	0.000325121	3.45869	3.38392	0.32841	27.3347	2.1762	AC007679.1
ENSG00000204131	ENSG00000204131	40.3323	3.84677	0.892038	3.19131	0.00141632	0.0105336	3.45774	3.31259	0.8877	66.0861	4.5995	NHSL2
ENSG00000183784	ENSG00000183784	5.18619	3.95458	1.05201	2.8085	0.00497724	0.0310019	3.4576	3.18383	1.01045	14.8124	0.992695	C9orf66
ENSG00000140807	ENSG00000140807	10.0622	3.94962	1.06433	2.77135	0.00558242	0.034207	3.45605	3.15666	1.19717	29.0073	1.90084	NKD1
ENSG00000008294	ENSG00000008294	791.454	3.48737	0.272311	9.13432	6.58204e-20	4.83618e-18	3.45346	3.44469	0.0876475	2597.3	231.647	SPAG9
ENSG00000112343	ENSG00000112343	155.131	3.54708	0.462148	5.5114	3.56e-08	7.03724e-07	3.45107	3.41841	0.249058	508.94	43.4824	TRIM38
ENSG00000153814	ENSG00000153814	23.5317	3.70023	0.766331	3.52359	0.000425745	0.0037024	3.44937	3.31213	0.649433	73.8129	5.69582	JAZF1
ENSG00000081059	ENSG00000081059	18.4455	3.95943	1.08532	2.72679	0.00639532	0.038256	3.44651	3.13122	1.32992	56.2884	3.6234	TCF7
ENSG00000273448	ENSG00000273448	4.20131	3.92938	1.07938	2.71396	0.00664842	0.0396239	3.44308	3.10654	1.02543	12.5245	0.834824	RP11-166O4.6
ENSG00000225138	ENSG00000225138	39.8029	3.70069	0.768461	3.51442	0.000440719	0.00381728	3.4429	3.31008	0.677363	129.678	9.99233	CTD-2228K2.7
ENSG00000236189	ENSG00000236189	5.97868	3.67604	0.739632	3.61807	0.00029681	0.00268052	3.44096	3.3164	0.433581	18.4533	1.44	RPL18AP15
ENSG00000065923	ENSG00000065923	58.6475	3.54074	0.471257	5.39141	6.99077e-08	1.32153e-06	3.4403	3.40614	0.243942	166.222	14.3458	SLC9A7
ENSG00000086015	ENSG00000086015	101.658	3.57745	0.554333	4.64964	3.32509e-06	4.67795e-05	3.43812	3.3866	0.355913	293.971	24.6348	MAST2
ENSG00000186350	ENSG00000186350	171.592	3.46754	0.259978	9.49133	2.28101e-21	1.95654e-19	3.43804	3.42849	0.0751155	600.191	54.4776	RXRA
ENSG00000278376	ENSG00000278376	5.63111	3.91252	1.04916	2.77606	0.00550229	0.033769	3.43426	3.13953	1.04977	16.9923	1.10458	RP11-158I9.8
ENSG00000107099	ENSG00000107099	363.05	3.46839	0.298769	8.26188	1.43392e-16	7.95435e-15	3.42832	3.41629	0.104255	1233.07	111.468	DOCK8
ENSG00000142765	ENSG00000142765	93.859	3.61917	0.645289	4.0589	4.93036e-05	0.000547628	3.42831	3.35284	0.48298	230.541	18.7605	SYTL1
ENSG00000068024	ENSG00000068024	89.2719	3.50293	0.407969	6.1351	8.51036e-10	2.15762e-08	3.42727	3.40331	0.184698	244.102	21.5434	HDAC4
ENSG00000163406	ENSG00000163406	54.1586	3.6065	0.659454	3.95251	7.73369e-05	0.000820167	3.4212	3.3252	0.501278	186.664	15.2857	SLC15A2
ENSG00000170092	ENSG00000170092	7.49063	3.63846	0.716677	3.68152	0.000231846	0.00216097	3.42062	3.30045	0.444667	23.0984	1.82966	SPDYE5
ENSG00000251340	ENSG00000251340	7.80813	3.53945	0.53355	4.75954	1.94031e-06	2.8513e-05	3.41963	3.36199	0.181351	23.2004	2.02402	RP11-461G12.2
ENSG00000163491	ENSG00000163491	11.9913	3.75893	0.851746	3.23914	0.0011989	0.00916524	3.41843	3.26866	0.69122	23.5431	1.7265	NEK10
ENSG00000196126	ENSG00000196126	61.7567	3.70627	0.860566	3.14476	0.00166225	0.0120633	3.41832	3.19612	0.871195	226.685	17.3853	HLA-DRB1
ENSG00000238057	ENSG00000238057	19.4225	3.72806	0.84671	3.22195	0.00127322	0.00964907	3.41774	3.2403	0.788599	57.9669	4.36549	ZEB2-AS1
ENSG00000132669	ENSG00000132669	143.016	3.48002	0.392058	6.32565	2.52176e-10	6.88657e-09	3.41149	3.38782	0.176654	460.467	41.2629	RIN2
ENSG00000127666	ENSG00000127666	56.2906	3.5183	0.498812	5.0486	4.45061e-07	7.33766e-06	3.41047	3.36446	0.279278	191.726	16.7209	TICAM1
ENSG00000167676	ENSG00000167676	15.3819	3.82863	0.986747	2.86662	0.00414881	0.0266606	3.40811	3.14611	1.078	48.4463	3.4189	PLIN4
ENSG00000136997	ENSG00000136997	228.002	3.55767	0.59116	4.32653	1.51475e-05	0.000187704	3.39637	3.33527	0.411335	454.808	38.6628	MYC
ENSG00000073737	ENSG00000073737	48.782	3.93202	1.09065	2.68833	0.00718114	0.0421538	3.39508	3.08962	1.38953	120.2	7.89063	DHRS9
ENSG00000279570	ENSG00000279570	9.95337	3.62992	0.809212	3.24997	0.00115416	0.00888952	3.38955	3.17866	0.677187	36.4594	2.96938	CTD-2357A8.2
ENSG00000138172	ENSG00000138172	33.319	3.64837	0.775201	3.41637	0.000634617	0.00525814	3.38788	3.24297	0.683139	104.047	8.27403	CALHM2
ENSG00000181649	ENSG00000181649	14.1728	3.55804	0.618309	4.13715	3.51643e-05	0.000400634	3.38744	3.31155	0.35337	36.3609	3.08976	PHLDA2
ENSG00000266094	ENSG00000266094	245.132	3.51676	0.543839	4.62777	3.69622e-06	5.15169e-05	3.38732	3.32999	0.350697	823.48	71.9394	RASSF5
ENSG00000123146	ENSG00000123146	128.916	3.42082	0.285615	8.47583	2.33415e-17	1.39841e-15	3.38512	3.37259	0.0895403	420.896	39.5341	ADGRE5
ENSG00000279078	ENSG00000279078	65.3966	3.61478	0.719356	3.63489	0.000278096	0.00253147	3.38432	3.27111	0.600074	183.992	15.0251	SND1-IT1
ENSG00000183020	ENSG00000183020	112.176	3.45396	0.396531	6.18856	6.07166e-10	1.57839e-08	3.38404	3.35858	0.178289	343.169	31.3299	AP2A2
ENSG00000182351	ENSG00000182351	5.60619	3.60412	0.762345	3.41594	0.000635628	0.00526204	3.38348	3.20884	0.498514	19.7208	1.6141	CRIP1P4
ENSG00000181619	ENSG00000181619	6.13077	3.78679	0.913307	3.05132	0.00227841	0.0157875	3.38253	3.21233	0.614402	10.9918	0.810726	GPR135
ENSG00000099875	ENSG00000099875	455.995	3.40782	0.239942	10.035	1.06961e-23	1.14431e-21	3.3821	3.37403	0.0666964	1439.53	135.843	MKNK2
ENSG00000176182	ENSG00000176182	20.3484	3.59132	0.705761	3.67166	0.00024098	0.00223647	3.3806	3.26008	0.540935	67.9932	5.65353	MYPOP
ENSG00000131979	ENSG00000131979	138.331	3.66251	0.859337	3.09834	0.00194611	0.0138395	3.37917	3.14759	0.879018	508.865	40.1553	GCH1
ENSG00000166949	ENSG00000166949	84.6082	3.59674	0.718145	3.6159	0.000299303	0.00270177	3.37639	3.25237	0.605749	285.245	23.6078	SMAD3
ENSG00000138760	ENSG00000138760	125.499	3.51585	0.560054	4.49217	7.05022e-06	9.37669e-05	3.37593	3.3162	0.365815	342.711	29.9913	SCARB2
ENSG00000188786	ENSG00000188786	203.238	3.44818	0.407144	6.01306	1.82058e-09	4.38178e-08	3.37484	3.347	0.193565	651.459	59.7153	MTF1
ENSG00000168421	ENSG00000168421	55.9653	3.94518	1.025	2.87334	0.00406161	0.0261874	3.3726	3.21884	1.10313	29.6281	1.9678	RHOH
ENSG00000279957	ENSG00000279957	20.6575	3.76292	0.976885	2.8283	0.0046796	0.0295258	3.37254	3.08551	1.08573	70.8323	5.23377	RP11-141B14.2
ENSG00000153234	ENSG00000153234	879.828	3.46617	0.468796	5.26065	1.43545e-07	2.58792e-06	3.37112	3.32948	0.262812	3141.36	284.277	NR4A2
ENSG00000263847	ENSG00000263847	6.91998	3.65243	0.86861	3.05365	0.00226073	0.0156929	3.36565	3.1228	0.743747	24.8613	1.95453	RP11-143J12.3
ENSG00000215457	ENSG00000215457	2.4728	3.77205	1.02694	2.69932	0.00694805	0.0410301	3.35909	3.01323	0.73209	8.17908	0.567068	RPS8P3
ENSG00000068724	ENSG00000068724	68.7407	3.39722	0.322191	7.44037	1.00406e-13	4.14196e-12	3.35287	3.33459	0.109065	224.652	21.3978	TTC7A
ENSG00000211445	ENSG00000211445	59.5816	3.68734	0.939763	2.85959	0.0042419	0.0271691	3.35011	3.05655	1.04151	213.347	16.5716	GPX3
ENSG00000130449	ENSG00000130449	277.764	3.40852	0.36761	6.55183	5.68354e-11	1.68953e-09	3.34876	3.32604	0.1582	859.201	80.9972	ZSWIM6
ENSG00000229152	ENSG00000229152	40.9958	3.37209	0.266043	8.91622	4.82483e-19	3.31958e-17	3.34389	3.32971	0.0593049	134.814	13.0498	ANKRD10-IT1
ENSG00000242086	ENSG00000242086	181.714	3.37893	0.284028	8.37568	5.49041e-17	3.14423e-15	3.34309	3.3305	0.0897274	485.162	46.671	LINC00969
ENSG00000185291	ENSG00000185291	55.1967	3.46128	0.533907	4.60994	4.0278e-06	5.58187e-05	3.34157	3.27838	0.323194	189.402	17.2551	IL3RA
ENSG00000206527	ENSG00000206527	107.076	3.49694	0.583332	4.28048	1.86494e-05	0.000224982	3.34119	3.27641	0.390116	199.28	17.7419	HACD2
ENSG00000101493	ENSG00000101493	112.004	3.5007	0.612533	4.08255	4.45437e-05	0.000498454	3.33797	3.25446	0.440042	350.077	30.9458	ZNF516
ENSG00000169432	ENSG00000169432	17.6509	4.05095	1.14663	2.6608	0.00779554	0.0452285	3.33582	3.12717	1.19312	13.1666	0.778578	SCN9A
ENSG00000226663	ENSG00000226663	4.52918	3.58323	0.78804	3.27805	0.00104528	0.00816716	3.33581	3.15304	0.479816	14.6527	1.21448	MTND4P10
ENSG00000235211	ENSG00000235211	3.71796	3.57341	0.779074	3.30317	0.000955994	0.00754221	3.3357	3.15331	0.407752	11.9994	1.00108	TMSB10P2
ENSG00000167280	ENSG00000167280	68.5279	3.48641	0.595637	4.17436	2.98822e-05	0.000345714	3.33268	3.25423	0.408394	207.799	18.5004	ENGASE
ENSG00000212264	ENSG00000212264	3.81107	3.74225	1.034	2.65208	0.00799966	0.0462337	3.32787	2.96648	0.953505	12.9389	0.926831	SNORD65
ENSG00000112877	ENSG00000112877	28.015	3.82049	1.03017	2.7379	0.00618327	0.0372414	3.32714	3.06437	1.19855	58.2162	4.12623	CEP72
ENSG00000137767	ENSG00000137767	58.3067	3.55784	0.735583	3.47729	0.000506507	0.00431417	3.32569	3.18878	0.628663	180.284	15.3193	SQRDL
ENSG00000149798	ENSG00000149798	32.1116	3.71829	0.954435	2.84806	0.00439865	0.0280347	3.32429	3.06947	1.04907	92.7857	7.05413	CDC42EP2
ENSG00000244245	ENSG00000244245	4.36152	3.58049	0.809858	3.18635	0.00144081	0.0107035	3.32402	3.12144	0.516047	14.3056	1.1728	RP11-120B7.1
ENSG00000168234	ENSG00000168234	24.7935	3.61712	0.809797	3.23182	0.00123004	0.00937752	3.32222	3.16331	0.716649	55.6939	4.54963	TTC39C
ENSG00000167286	ENSG00000167286	97.4028	6.67842	1.97238	2.87897	0.00398973	0.0257915	3.32159	4.19172	3.58435	9.40519	0	CD3D
ENSG00000137094	ENSG00000137094	26.2145	3.72056	0.99371	2.73778	0.00618555	0.0372414	3.32072	3.00866	1.1368	84.9427	6.45546	DNAJB5
ENSG00000269688	ENSG00000269688	17.4619	3.56222	0.786004	3.25981	0.00111488	0.00862789	3.30782	3.13178	0.675687	57.7988	4.85611	AC008982.2
ENSG00000107554	ENSG00000107554	58.1941	3.48297	0.631763	3.93022	8.48695e-05	0.000892188	3.30749	3.21689	0.454387	146.957	13.0759	DNMBP
ENSG00000066336	ENSG00000066336	242.487	3.32152	0.184716	12.5681	3.16311e-36	7.1615e-34	3.30663	3.30109	0.0358945	663.9	66.477	SPI1
ENSG00000008323	ENSG00000008323	6.66117	3.77204	1.05051	2.63875	0.00832113	0.0478078	3.30522	2.97294	1.05862	16.0301	1.12964	PLEKHG6
ENSG00000168758	ENSG00000168758	32.9339	3.6402	0.920749	2.86744	0.00413803	0.0266089	3.29894	3.03124	0.982475	112.05	8.95787	SEMA4C
ENSG00000171940	ENSG00000171940	178.385	3.38365	0.446855	5.33429	9.59189e-08	1.77532e-06	3.29629	3.25665	0.232685	487.621	46.6453	ZNF217
ENSG00000233380	ENSG00000233380	7.9047	3.43415	0.573088	4.24743	2.16238e-05	0.000257673	3.29589	3.2173	0.225442	21.1847	1.99616	RPS2P48
ENSG00000095951	ENSG00000095951	366.884	3.32428	0.29867	7.78208	7.13408e-15	3.33913e-13	3.28564	3.2693	0.104288	1184.68	118.214	HIVEP1
ENSG00000176014	ENSG00000176014	263.386	3.48408	0.66101	3.75801	0.000171272	0.00165212	3.28265	3.18885	0.510633	259.628	23.2231	TUBB6
ENSG00000279530	ENSG00000279530	56.893	3.52374	0.739586	3.41237	0.00064401	0.00532012	3.28107	3.1457	0.626314	122.434	10.583	AC092881.1
ENSG00000235071	ENSG00000235071	6.56178	3.62537	0.897434	2.92541	0.00343999	0.0226208	3.27848	3.04934	0.741224	17.818	1.42382	RP11-759L5.2
ENSG00000213699	ENSG00000213699	117.532	3.44471	0.60571	4.03612	5.43434e-05	0.00059747	3.27779	3.1997	0.41618	147.143	13.5533	SLC35F6
ENSG00000100422	ENSG00000100422	165.484	3.41477	0.569772	4.23814	2.25378e-05	0.000267093	3.27402	3.19917	0.382114	453.783	42.592	CERK
ENSG00000143153	ENSG00000143153	166.936	3.34987	0.430319	5.46076	4.74094e-08	9.13969e-07	3.27133	3.2313	0.216327	562.983	55.1787	ATP1B1
ENSG00000229344	ENSG00000229344	29.453	3.30587	0.29352	7.85593	3.96816e-15	1.88909e-13	3.27069	3.25246	0.064083	84.7433	8.37908	RP5-857K21.7
ENSG00000206881	ENSG00000206881	4.15761	3.58731	0.877408	2.94881	0.00318996	0.0213003	3.26793	3.03495	0.599824	11.9772	0.980697	RNU6-190P
ENSG00000160209	ENSG00000160209	459.474	3.28272	0.199408	11.4475	2.42045e-30	4.2079e-28	3.26559	3.25846	0.0454512	1434.08	147.246	PDXK
ENSG00000163958	ENSG00000163958	11.891	3.66698	0.987562	2.70057	0.00692211	0.0409388	3.26555	2.95632	1.06203	37.0643	2.93911	ZDHHC19
ENSG00000031081	ENSG00000031081	117.775	3.48454	0.723025	3.43632	0.000589681	0.00493411	3.2637	3.12114	0.617784	363.768	32.4858	ARHGAP31
ENSG00000104783	ENSG00000104783	31.0682	3.59511	0.911859	2.84595	0.00442787	0.0281657	3.2619	2.99255	0.959888	100.788	8.33581	KCNN4
ENSG00000243225	ENSG00000243225	7.26085	3.67249	1.01606	2.63025	0.0085321	0.0487323	3.26012	2.91551	1.0668	23.6688	1.82489	RP11-7F17.1
ENSG00000130810	ENSG00000130810	4.39906	3.50947	0.778889	3.22186	0.00127359	0.00964907	3.2593	3.08093	0.418122	11.9639	0.984813	PPAN
ENSG00000155034	ENSG00000155034	9.63082	3.56173	0.8227	3.1138	0.00184692	0.0132308	3.25184	3.08273	0.580447	16.5764	1.38543	FBXL18
ENSG00000237632	ENSG00000237632	14.4337	3.36044	0.502665	4.69585	2.65495e-06	3.81509e-05	3.25119	3.19421	0.203665	34.2272	3.36975	S100A11P1
ENSG00000059915	ENSG00000059915	13.2428	3.43418	0.702552	3.46476	0.000530698	0.00450053	3.24976	3.08821	0.517294	47.5013	4.39851	PSD
ENSG00000146006	ENSG00000146006	16.8165	3.51134	0.822878	3.0519	0.002274	0.0157738	3.24629	3.02475	0.746942	56.214	4.90445	LRRTM2
ENSG00000090104	ENSG00000090104	316.596	3.34147	0.48329	4.84486	1.26701e-06	1.91389e-05	3.24511	3.18795	0.277374	1076.55	106.207	RGS1
ENSG00000242100	ENSG00000242100	4.0105	3.56102	0.886327	2.88948	0.0038588	0.0250365	3.24438	2.99145	0.62821	12.0044	1.04283	RPL9P32
ENSG00000162946	ENSG00000162946	99.5148	3.50275	0.76702	3.26295	0.00110258	0.00854975	3.24411	3.08835	0.689446	216.014	19.028	DISC1
ENSG00000169442	ENSG00000169442	487.633	3.29268	0.348369	6.58118	4.6673e-11	1.39578e-09	3.24111	3.21561	0.143619	1547.53	157.918	CD52
ENSG00000110047	ENSG00000110047	492.186	3.2721	0.275285	8.25365	1.5363e-16	8.49812e-15	3.23984	3.22472	0.0890573	1675.28	173.522	EHD1
ENSG00000158747	ENSG00000158747	6.07709	3.62253	0.958094	2.73723	0.00619581	0.0372917	3.23859	2.95226	0.873335	17.2823	1.39888	NBL1
ENSG00000215769	ENSG00000215769	7.45481	3.43255	0.704515	3.45281	0.000554782	0.00466818	3.23543	3.08416	0.444912	23.7579	2.17508	RP13-104F24.2
ENSG00000026025	ENSG00000026025	2382.83	3.24868	0.177603	12.6613	9.69425e-37	2.33033e-34	3.23508	3.22924	0.0374628	7671.2	806.974	VIM
ENSG00000279432	ENSG00000279432	23.5435	3.57371	0.922132	2.79104	0.00525386	0.0324446	3.23147	2.952	0.968823	73.7274	6.14432	RP11-135N5.3
ENSG00000005379	ENSG00000005379	108.538	3.29468	0.39142	5.86246	4.56061e-09	1.02304e-07	3.22921	3.19588	0.172862	298.682	30.3481	BZRAP1
ENSG00000160685	ENSG00000160685	29.8694	3.34531	0.528093	4.44109	8.95034e-06	0.000116181	3.2286	3.15859	0.294949	85.3075	8.32948	ZBTB7B
ENSG00000153250	ENSG00000153250	293.268	3.25557	0.253832	8.88609	6.32979e-19	4.33969e-17	3.22794	3.21525	0.073451	829.535	86.9125	RBMS1
ENSG00000172301	ENSG00000172301	126.176	3.34825	0.525603	4.46773	7.90526e-06	0.000104143	3.22671	3.16372	0.315585	210.649	20.6866	COPRS
ENSG00000198771	ENSG00000198771	121.041	3.3928	0.631168	3.79106	0.000150005	0.00147953	3.2236	3.11831	0.46662	295.262	28.1556	RCSD1
ENSG00000154898	ENSG00000154898	14.8491	3.36662	0.6045	3.91501	9.04016e-05	0.000941792	3.22301	3.11541	0.369485	49.73	4.81933	CCDC144CP
ENSG00000121316	ENSG00000121316	65.5871	3.60013	0.96086	2.70605	0.00680892	0.0404073	3.21857	2.92182	1.08851	191.845	15.8508	PLBD1
ENSG00000250461	ENSG00000250461	16.8479	3.37711	0.628217	3.78389	0.000154395	0.00151067	3.2183	3.10395	0.410504	54.6752	5.20068	RP11-631M6.2
ENSG00000090924	ENSG00000090924	234.505	3.27456	0.36733	6.19214	5.93534e-10	1.54501e-08	3.21792	3.1876	0.157886	788.139	81.2949	PLEKHG2
ENSG00000279443	ENSG00000279443	48.1156	3.37089	0.600751	3.94654	7.92891e-05	0.000838131	3.21694	3.12361	0.4051	122.169	11.7314	RP4-669K10.8
ENSG00000122986	ENSG00000122986	51.826	3.29094	0.416641	5.49859	3.82836e-08	7.51431e-07	3.21598	3.17768	0.17615	102.822	10.5247	HVCN1
ENSG00000107338	ENSG00000107338	11.7133	3.43171	0.726963	3.34503	0.000822742	0.0066221	3.21562	3.05703	0.529072	33.7823	3.13912	SHB
ENSG00000215252	ENSG00000215252	15.9486	3.37021	0.607984	3.89847	9.68012e-05	0.0010047	3.21304	3.11604	0.356473	39.5612	3.85448	GOLGA8B
ENSG00000186517	ENSG00000186517	93.4492	3.39375	0.656652	3.64539	0.000266988	0.00244521	3.2113	3.09332	0.504213	255.965	24.3628	ARHGAP30
ENSG00000170145	ENSG00000170145	128.288	3.25186	0.311606	7.22661	4.95184e-13	1.89425e-11	3.21056	3.18991	0.107155	344.317	35.9104	SIK2
ENSG00000171298	ENSG00000171298	190.259	3.26344	0.360429	6.27984	3.38919e-10	9.06468e-09	3.20808	3.17954	0.149669	514.511	53.5909	GAA
ENSG00000147174	ENSG00000147174	98.6939	3.26466	0.369189	6.13414	8.56184e-10	2.16785e-08	3.20729	3.17639	0.152541	293.588	30.5793	ACRC
ENSG00000159128	ENSG00000159128	556.568	3.22255	0.210987	10.534	6.01986e-26	8.02827e-24	3.20361	3.1946	0.0515133	1641.12	176.053	IFNGR2
ENSG00000243806	ENSG00000243806	17.2408	3.46386	0.83216	2.9608	0.00306837	0.0205872	3.20344	2.95743	0.772184	61.1235	5.58575	RPL7P18
ENSG00000143226	ENSG00000143226	225.278	3.28196	0.445826	5.11851	3.07966e-07	5.19169e-06	3.19924	3.1502	0.234175	725.691	74.6028	FCGR2A
ENSG00000039319	ENSG00000039319	213.534	3.27455	0.420223	5.41273	6.20724e-08	1.18259e-06	3.19902	3.15836	0.205727	517.389	53.3813	ZFYVE16
ENSG00000007264	ENSG00000007264	204.645	3.27711	0.445494	5.11142	3.19745e-07	5.37166e-06	3.19313	3.14529	0.232605	571.953	58.9811	MATK
ENSG00000003402	ENSG00000003402	764.637	3.21028	0.203625	10.8547	1.89498e-27	2.86024e-25	3.1927	3.18415	0.0484466	2353.48	254.351	CFLAR
ENSG00000120889	ENSG00000120889	354.977	3.23756	0.328773	6.80579	1.00499e-11	3.31662e-10	3.19146	3.16776	0.126164	882.516	93.5894	TNFRSF10B
ENSG00000158470	ENSG00000158470	287.908	3.19964	0.184606	11.9153	9.84763e-33	1.95656e-30	3.18527	3.17816	0.0368223	769.969	83.8211	B4GALT5
ENSG00000058668	ENSG00000058668	321.358	3.2164	0.272306	8.13936	3.97376e-16	2.11981e-14	3.18439	3.16894	0.083152	540.449	58.1999	ATP2B4
ENSG00000173334	ENSG00000173334	314.562	3.26569	0.47134	4.80691	1.53283e-06	2.28353e-05	3.17523	3.11578	0.263851	1096.66	114.037	TRIB1
ENSG00000153395	ENSG00000153395	241.575	3.2407	0.422579	5.30244	1.14264e-07	2.09298e-06	3.16628	3.12137	0.21012	741.985	78.4863	LPCAT1
ENSG00000173110	ENSG00000173110	67.4625	3.4796	0.918074	2.70087	0.00691574	0.0409166	3.16435	2.84931	0.996864	236.599	21.2087	HSPA6
ENSG00000169508	ENSG00000169508	927.661	3.41154	0.850238	2.83631	0.00456381	0.0289076	3.16197	2.87171	0.867257	3378.35	317.509	GPR183
ENSG00000275832	ENSG00000275832	28.8242	3.42077	0.788939	3.06839	0.00215215	0.0150658	3.16053	2.96678	0.697764	71.3687	6.64997	ARHGAP23
ENSG00000105875	ENSG00000105875	121.141	3.23059	0.419426	5.3182	1.04798e-07	1.93049e-06	3.15839	3.11267	0.203053	391.285	41.5971	WDR91
ENSG00000114315	ENSG00000114315	154.226	3.20623	0.350327	6.29762	3.0225e-10	8.20797e-09	3.15516	3.12525	0.140277	446.54	48.3441	HES1
ENSG00000151491	ENSG00000151491	35.9673	3.42364	0.804302	3.01335	0.00258382	0.0177334	3.15393	2.94956	0.738862	93.2796	8.76696	EPS8
ENSG00000125520	ENSG00000125520	48.0648	3.21287	0.381134	5.80602	6.39753e-09	1.40753e-07	3.15302	3.1162	0.151167	136.685	14.7917	SLC2A4RG
ENSG00000263528	ENSG00000263528	87.3627	3.36962	0.708935	3.34251	0.000830253	0.00667459	3.15075	3.00836	0.578011	134.97	13.0679	IKBKE
ENSG00000145390	ENSG00000145390	121.66	3.24675	0.490156	4.58375	4.56705e-06	6.26674e-05	3.14757	3.08202	0.279642	364.119	38.3829	USP53
ENSG00000111269	ENSG00000111269	103.306	3.30572	0.628173	3.67051	0.000242064	0.00224439	3.14328	3.02516	0.462853	301.55	30.4819	CREBL2
ENSG00000157227	ENSG00000157227	34.4264	3.23919	0.496718	4.50796	6.54537e-06	8.74708e-05	3.14175	3.06899	0.268349	115.746	12.1261	MMP14
ENSG00000175866	ENSG00000175866	174.762	3.2042	0.412458	5.34407	9.08846e-08	1.69022e-06	3.13465	3.08916	0.198701	564.248	61.2009	BAIAP2
ENSG00000164088	ENSG00000164088	86.0907	3.26882	0.583622	3.88748	0.000101291	0.00104406	3.13073	3.02783	0.396916	269.07	27.9937	PPM1M
ENSG00000121858	ENSG00000121858	138.421	3.39797	0.760116	3.15474	0.00160641	0.0117424	3.1291	2.9781	0.647162	74.9939	7.11513	TNFSF10
ENSG00000280046	ENSG00000280046	18.7047	3.38112	0.825685	2.88381	0.0039289	0.0254574	3.12354	2.87152	0.762536	61.6553	5.91605	RP11-1099M24.6
ENSG00000101265	ENSG00000101265	342.719	3.14427	0.226946	9.44837	3.44151e-21	2.83939e-19	3.12288	3.11063	0.0585325	925.755	104.806	RASSF2
ENSG00000122694	ENSG00000122694	68.7168	3.30934	0.706669	3.26792	0.00108341	0.00841449	3.1156	2.94318	0.58559	235.848	23.8075	GLIPR2
ENSG00000179094	ENSG00000179094	210.626	3.14422	0.28132	7.62198	2.49823e-14	1.07856e-12	3.11194	3.09173	0.0904104	663.471	74.9157	PER1
ENSG00000140044	ENSG00000140044	46.1751	3.15599	0.336349	6.40999	1.45532e-10	4.08897e-09	3.11062	3.08001	0.112804	134.072	15.0114	JDP2
ENSG00000107331	ENSG00000107331	19.9316	3.30537	0.703204	3.27838	0.00104405	0.00816084	3.10926	2.94278	0.537155	59.1751	5.9494	ABCA2
ENSG00000136643	ENSG00000136643	84.4624	3.16301	0.372023	5.81417	6.09365e-09	1.34371e-07	3.10505	3.06914	0.147735	167.953	18.6433	RPS6KC1
ENSG00000116871	ENSG00000116871	197.496	3.12447	0.228685	9.28992	1.54401e-20	1.20253e-18	3.10288	3.08998	0.0568411	511.076	58.7516	MAP7D1
ENSG00000258944	ENSG00000258944	5.30689	3.37172	0.828475	2.86276	0.00419971	0.0269255	3.10253	2.85684	0.597827	15.2318	1.51026	RP4-647C14.3
ENSG00000018280	ENSG00000018280	121.653	3.20263	0.511856	4.30322	1.68333e-05	0.000204851	3.10053	3.01792	0.307253	427.297	46.3877	SLC11A1
ENSG00000240167	ENSG00000240167	3.57489	3.31819	0.805248	2.87885	0.00399122	0.0257926	3.10009	2.82769	0.513587	12.689	1.23982	RPS7P7
ENSG00000169136	ENSG00000169136	65.4281	3.17743	0.439222	4.95747	7.14187e-07	1.13703e-05	3.09979	3.04399	0.215666	195.02	21.5713	ATF5
ENSG00000171860	ENSG00000171860	191.835	3.22199	0.566855	3.91986	8.85998e-05	0.000925001	3.09729	2.99202	0.38115	668.326	71.7113	C3AR1
ENSG00000272533	ENSG00000272533	15.351	3.24906	0.641475	3.50607	0.000454768	0.00391805	3.09332	2.94857	0.43199	52.2752	5.48052	SNORA28
ENSG00000223916	ENSG00000223916	17.3195	3.2052	0.52311	4.21556	2.49159e-05	0.000291724	3.09224	3.01158	0.24692	39.0661	4.19369	RP11-353H3.1
ENSG00000105520	ENSG00000105520	25.6544	3.28804	0.737907	3.10072	0.00193052	0.0137437	3.07933	2.8813	0.613518	82.0744	8.38299	LPPR2
ENSG00000130222	ENSG00000130222	20.1189	3.38022	0.901452	2.64043	0.00828012	0.0476144	3.07884	2.76012	0.925559	68.9346	6.66557	GADD45G
ENSG00000163806	ENSG00000163806	26.1113	3.26438	0.694119	3.26223	0.00110538	0.00856804	3.07641	2.90729	0.538028	80.6026	8.34594	SPDYA
ENSG00000111962	ENSG00000111962	35.7396	3.3258	0.784315	2.96539	0.00302299	0.0203139	3.07264	2.86455	0.697538	82.0265	8.15766	UST
ENSG00000161791	ENSG00000161791	200.315	3.13196	0.387773	5.49795	3.84235e-08	7.53418e-07	3.0717	3.02792	0.175935	655.949	74.8795	FMNL3
ENSG00000143815	ENSG00000143815	642.621	3.08723	0.221134	9.43877	3.7719e-21	3.09885e-19	3.06699	3.05446	0.0561129	1143.32	134.558	LBR
ENSG00000105643	ENSG00000105643	235.448	3.14654	0.451596	4.75323	2.00191e-06	2.93961e-05	3.06459	3.00284	0.240745	733.39	82.7881	ARRDC2
ENSG00000217555	ENSG00000217555	11.5701	3.14748	0.470638	4.56291	5.04494e-06	6.88367e-05	3.06278	2.99028	0.174217	33.9243	3.8257	CKLF
ENSG00000121716	ENSG00000121716	16.5085	3.30628	0.78187	2.94969	0.00318089	0.021247	3.06255	2.84554	0.659694	45.1726	4.50651	PILRB
ENSG00000183484	ENSG00000183484	31.9716	3.16109	0.533104	4.05379	5.03949e-05	0.000558474	3.05931	2.95545	0.314119	114.69	12.8113	GPR132
ENSG00000100889	ENSG00000100889	277.016	3.09996	0.32259	6.50967	7.53163e-11	2.20193e-09	3.05611	3.02855	0.115813	329.097	38.4633	PCK2
ENSG00000166068	ENSG00000166068	135.228	3.18204	0.560933	3.89001	0.000100239	0.00103432	3.05497	2.95375	0.369447	370.669	40.911	SPRED1
ENSG00000168615	ENSG00000168615	303.19	3.17628	0.558613	3.89586	9.78514e-05	0.00101332	3.05276	2.94956	0.371587	972.792	107.624	ADAM9
ENSG00000136048	ENSG00000136048	130.865	3.08116	0.264498	7.86834	3.59373e-15	1.71925e-13	3.05254	3.03359	0.073397	280.319	33.2603	DRAM1
ENSG00000138964	ENSG00000138964	189.029	3.11722	0.404973	5.22806	1.71301e-07	3.02943e-06	3.05108	3.00224	0.191265	532.063	61.2608	PARVG
ENSG00000270871	ENSG00000270871	7.61094	3.28179	0.770835	2.96015	0.00307487	0.0206096	3.05055	2.83219	0.565694	22.2898	2.32154	AC015849.19
ENSG00000112715	ENSG00000112715	318.766	3.12691	0.44242	4.80746	1.52861e-06	2.27899e-05	3.05	2.98829	0.232321	1099.78	125.904	VEGFA
ENSG00000178104	ENSG00000178104	11.7833	3.33541	0.851637	2.74226	0.00610175	0.0368508	3.04703	2.78229	0.758653	30.1231	2.96456	PDE4DIP
ENSG00000155307	ENSG00000155307	664.753	3.06238	0.199117	10.3576	3.86434e-25	4.73224e-23	3.04623	3.03564	0.0457401	1573.55	188.158	SAMSN1
ENSG00000139351	ENSG00000139351	10.4109	3.22248	0.679361	3.27143	0.00107005	0.00832835	3.04207	2.87727	0.443836	29.2093	3.06198	SYCP3
ENSG00000182310	ENSG00000182310	26.1645	3.20141	0.651317	3.37994	0.000725025	0.00592154	3.04033	2.88498	0.472108	84.9105	9.2654	SPACA6P
ENSG00000216740	ENSG00000216740	8.41364	3.16166	0.571749	3.78078	0.000156339	0.00152815	3.03988	2.92151	0.25992	23.368	2.60398	ANXA2P3
ENSG00000116260	ENSG00000116260	180.239	3.1213	0.454234	4.67005	3.01126e-06	4.2954e-05	3.03801	2.97413	0.241217	461.592	52.9881	QSOX1
ENSG00000249013	ENSG00000249013	5.91557	3.18282	0.638921	3.41642	0.000634513	0.00525814	3.03652	2.87765	0.329294	19.1837	2.16185	FTH1P21
ENSG00000135912	ENSG00000135912	113.994	3.13424	0.487945	4.37393	1.22028e-05	0.000153886	3.03531	2.96312	0.269257	183.255	20.9916	TTLL4
ENSG00000150401	ENSG00000150401	57.2501	3.2387	0.721088	3.10461	0.00190527	0.0135888	3.03442	2.84625	0.605197	167.557	17.6919	DCUN1D2
ENSG00000201944	ENSG00000201944	8.29654	3.27915	0.782757	2.91169	0.00359479	0.0235433	3.03312	2.81346	0.562224	18.8526	1.97023	SNORA72
ENSG00000134516	ENSG00000134516	347.258	3.07919	0.339899	6.11708	9.53044e-10	2.38212e-08	3.03258	2.99866	0.135504	914.874	108.263	DOCK2
ENSG00000185078	ENSG00000185078	10.6637	3.12039	0.490751	4.3207	1.55532e-05	0.000191789	3.03204	2.94607	0.199014	33.5258	3.83063	AC093698.1
ENSG00000180178	ENSG00000180178	16.973	3.3542	0.890984	2.64225	0.00823575	0.047411	3.02654	2.746	0.858771	36.1689	3.57898	FAR2P1
ENSG00000234975	ENSG00000234975	10.0199	3.11662	0.506668	4.17752	2.94704e-05	0.000341356	3.02498	2.92934	0.215897	32.6098	3.81287	FTH1P2
ENSG00000146278	ENSG00000146278	1392.67	3.03008	0.150806	13.4615	2.63622e-41	8.14758e-39	3.02094	3.01464	0.0266248	4213.25	516.011	PNRC1
ENSG00000156968	ENSG00000156968	12.2923	3.25144	0.724215	3.1088	0.00187846	0.0134222	3.01747	2.85681	0.430276	16.6515	1.77199	MPV17L
ENSG00000236308	ENSG00000236308	9.38553	3.14608	0.583649	3.67701	0.000235983	0.00219551	3.01652	2.89314	0.298867	28.0706	3.16496	RP11-316M21.7
ENSG00000185650	ENSG00000185650	696.239	3.06052	0.338843	6.08105	1.19402e-09	2.95034e-08	3.01493	2.97982	0.136597	2258.93	270.843	ZFP36L1
ENSG00000258337	ENSG00000258337	15.337	3.21064	0.726858	3.04137	0.00235504	0.0162779	3.01354	2.80748	0.571067	49.959	5.45179	RP11-115H15.2
ENSG00000004799	ENSG00000004799	127.856	3.16271	0.639976	3.37936	0.000726542	0.00592896	3.01264	2.85416	0.485073	453.166	50.658	PDK4
ENSG00000173221	ENSG00000173221	458.697	3.03154	0.225824	8.99612	2.33837e-19	1.65565e-17	3.011	2.99638	0.0586408	1116.03	136.74	GLRX
ENSG00000064932	ENSG00000064932	42.9152	3.07202	0.405069	5.11522	3.13382e-07	5.27386e-06	3.00896	2.95458	0.175235	136.095	16.2825	SBNO2
ENSG00000167202	ENSG00000167202	37.8474	3.15108	0.602521	3.57014	0.000356793	0.00317523	3.00834	2.88013	0.40589	102.596	11.5113	TBC1D2B
ENSG00000117318	ENSG00000117318	367.486	3.16047	0.625396	3.45456	0.000551195	0.00464402	3.00692	2.86711	0.466838	1055.25	118.03	ID3
ENSG00000232864	ENSG00000232864	20.3212	3.07723	0.428616	4.84636	1.25748e-06	1.90243e-05	3.00544	2.9449	0.164065	52.8688	6.11828	CTD-2090I13.2
ENSG00000118257	ENSG00000118257	137.18	3.23904	0.772715	2.89763	0.00375992	0.0244765	3.0049	2.78113	0.708309	364.97	38.6722	NRP2
ENSG00000173890	ENSG00000173890	61.2249	3.11834	0.54746	3.86939	0.000109107	0.0011111	3.00298	2.89639	0.344649	198.39	22.7946	GPR160
ENSG00000086730	ENSG00000086730	280.322	3.05001	0.348508	5.88225	4.04728e-09	9.20613e-08	3.00232	2.96393	0.142604	896.709	108.291	LAT2
ENSG00000272888	ENSG00000272888	344.686	3.01334	0.19981	10.0763	7.03144e-24	7.64856e-22	2.99755	2.98574	0.0451447	1029.18	127.419	LINC01578
ENSG00000105722	ENSG00000105722	22.0865	3.13408	0.603033	3.53891	0.000401778	0.0035223	2.99503	2.86085	0.39186	68.4619	7.7422	ERF
ENSG00000145365	ENSG00000145365	44.8375	3.24124	0.797214	2.81135	0.00493347	0.0307686	2.99324	2.75087	0.737243	124.043	13.1638	TIFA
ENSG00000119669	ENSG00000119669	54.3971	3.03111	0.31964	6.35436	2.09303e-10	5.748e-09	2.99198	2.95873	0.104945	163.073	20.0575	IRF2BPL
ENSG00000163915	ENSG00000163915	15.1657	3.20152	0.728923	3.02023	0.0025258	0.0173781	2.98992	2.79462	0.550975	36.4705	3.9572	IGF2BP2-AS1
ENSG00000130779	ENSG00000130779	148.997	3.05268	0.411023	4.99407	5.91202e-07	9.55294e-06	2.98548	2.93043	0.194961	370.188	44.6029	CLIP1
ENSG00000196497	ENSG00000196497	10.2013	3.23368	0.774832	2.88279	0.00394166	0.0255232	2.98493	2.77224	0.536355	17.3068	1.87037	IPO4
ENSG00000234253	ENSG00000234253	5.78314	3.15827	0.705713	3.05828	0.00222609	0.0155077	2.98002	2.77426	0.433023	18.7589	2.0923	RPL7P13
ENSG00000249784	ENSG00000249784	109.307	3.01547	0.302835	6.65535	2.82621e-11	8.81877e-10	2.97955	2.95036	0.100955	315.132	38.9094	SCARNA22
ENSG00000100284	ENSG00000100284	161.202	3.02376	0.348848	5.80127	6.58135e-09	1.44561e-07	2.9761	2.93642	0.14021	487.623	60.0138	TOM1
ENSG00000245532	ENSG00000245532	13966.1	2.98419	0.147677	13.436	3.72121e-41	1.13212e-38	2.97553	2.96904	0.0261345	47085.3	5950.17	NEAT1
ENSG00000115232	ENSG00000115232	162.746	3.24865	0.809745	2.77699	0.00548657	0.0336894	2.97482	2.74216	0.772844	220.906	23.2818	ITGA4
ENSG00000173846	ENSG00000173846	104.16	3.03652	0.410498	4.9611	7.00955e-07	1.11688e-05	2.97161	2.9137	0.193746	338.069	41.1619	PLK3
ENSG00000204839	ENSG00000204839	37.6781	3.10659	0.593556	3.5491	0.000386549	0.00340411	2.97099	2.84001	0.39602	111.138	12.9644	MROH6
ENSG00000034152	ENSG00000034152	463.081	2.99584	0.254374	7.84607	4.29273e-15	2.03863e-13	2.97039	2.95009	0.0756911	1411.89	177.069	MAP2K3
ENSG00000160193	ENSG00000160193	60.8683	3.12516	0.610952	3.47844	0.000504341	0.00430137	2.97028	2.84296	0.406044	72.1287	8.20691	WDR4
ENSG00000226439	ENSG00000226439	4.74212	3.18788	0.779235	2.80772	0.0049893	0.0310472	2.96679	2.71441	0.510453	14.2242	1.55491	RP11-621K7.1
ENSG00000100600	ENSG00000100600	721.684	2.99525	0.274332	7.27314	3.5123e-13	1.37325e-11	2.96602	2.94174	0.08925	2503.74	314.023	LGMN
ENSG00000168273	ENSG00000168273	128.21	3.01294	0.350212	5.7478	9.04146e-09	1.94741e-07	2.9641	2.92443	0.136734	272.673	33.8022	SMIM4
ENSG00000166002	ENSG00000166002	57.2332	3.22117	0.80188	2.76995	0.00560642	0.0343063	2.96181	2.72167	0.742305	106.671	11.3959	SMCO4
ENSG00000269958	ENSG00000269958	53.7271	3.00311	0.336027	5.96116	2.50447e-09	5.93966e-08	2.95987	2.92162	0.117352	156.954	19.5199	RP11-73M18.8
ENSG00000279700	ENSG00000279700	93.6413	3.15455	0.720987	2.98833	0.00280502	0.0190434	2.95911	2.75146	0.614055	300.672	33.7993	RP13-554M15.2
ENSG00000122515	ENSG00000122515	93.9069	3.00676	0.35446	5.66146	1.50089e-08	3.1222e-07	2.95804	2.91569	0.140542	277.659	34.6085	ZMIZ2
ENSG00000084234	ENSG00000084234	1092.25	2.96397	0.124874	15.7277	9.7739e-56	5.94711e-53	2.95782	2.95307	0.0177104	2766.78	354.978	APLP2
ENSG00000242992	ENSG00000242992	6.19413	3.14305	0.718517	2.9826	0.00285813	0.01935	2.95669	2.74154	0.45104	18.3399	2.02694	FTH1P4
ENSG00000143376	ENSG00000143376	249.398	2.99469	0.313886	6.35482	2.08677e-10	5.73892e-09	2.95577	2.92379	0.113569	600.259	75.3362	SNX27
ENSG00000138670	ENSG00000138670	280.605	2.98278	0.277322	7.14975	8.69367e-13	3.2366e-11	2.95286	2.92772	0.0890394	853.005	107.845	RASGEF1B
ENSG00000090530	ENSG00000090530	79.5365	3.21094	0.809695	2.73058	0.00632223	0.0379353	2.95216	2.69931	0.77034	186.522	20.1341	P3H2
ENSG00000125347	ENSG00000125347	97.4551	3.16884	0.762237	2.84536	0.00443606	0.0281993	2.94839	2.71525	0.68709	290.072	32.187	IRF1
ENSG00000266028	ENSG00000266028	216.702	2.96828	0.242174	8.12753	4.38125e-16	2.31813e-14	2.94539	2.92638	0.0656073	583.538	74.7122	SRGAP2
ENSG00000279356	ENSG00000279356	15.1505	3.19819	0.822035	2.67408	0.00749341	0.0437625	2.94477	2.66767	0.738774	43.6316	4.72512	RP11-429P3.8
ENSG00000196218	ENSG00000196218	59.8167	3.08261	0.62296	3.34308	0.000828527	0.00666347	2.94185	2.78337	0.451719	207.44	24.4947	RYR1
ENSG00000145414	ENSG00000145414	56.5986	3.00685	0.416089	4.82313	1.4132e-06	2.11828e-05	2.93925	2.8787	0.187306	139.877	17.2486	NAF1
ENSG00000153904	ENSG00000153904	39.2837	3.14842	0.726724	2.9563	0.0031135	0.0208469	2.93697	2.73744	0.593028	74.8104	8.4641	DDAH1
ENSG00000115977	ENSG00000115977	147.441	3.01822	0.46316	4.3575	1.31557e-05	0.000165155	2.93531	2.85759	0.250876	427.318	52.7152	AAK1
ENSG00000125740	ENSG00000125740	1121.2	2.94873	0.200332	9.72752	2.30129e-22	2.16466e-20	2.93318	2.92006	0.0474703	3815	494.028	FOSB
ENSG00000187239	ENSG00000187239	463.415	2.98421	0.364092	5.44976	5.04383e-08	9.70439e-07	2.93255	2.88679	0.156968	1262.66	159.591	FNBP1
ENSG00000140406	ENSG00000140406	97.162	2.961	0.2735	7.17001	7.49932e-13	2.81891e-11	2.93176	2.90692	0.0771818	221.762	28.4405	MESDC1
ENSG00000105963	ENSG00000105963	36.1988	3.13829	0.769436	2.77904	0.00545197	0.033498	2.92402	2.67125	0.68564	120.739	13.744	ADAP1
ENSG00000115183	ENSG00000115183	28.9939	3.18116	0.789856	2.76146	0.00575429	0.0350678	2.92211	2.69255	0.663472	36.4395	4.01334	TANC1
ENSG00000075420	ENSG00000075420	324.453	2.9524	0.27951	6.98506	2.84729e-12	1.00252e-10	2.92178	2.89558	0.0899146	715.47	92.4123	FNDC3B
ENSG00000130522	ENSG00000130522	397.722	2.93839	0.214705	9.02816	1.74582e-19	1.24973e-17	2.9207	2.90518	0.0532347	1306.29	170.319	JUND
ENSG00000123636	ENSG00000123636	269.822	2.94651	0.260554	7.47063	7.98118e-14	3.31346e-12	2.9201	2.89724	0.0775045	693.332	89.7252	BAZ2B
ENSG00000123360	ENSG00000123360	80.6827	2.99102	0.434791	4.57926	4.66625e-06	6.39835e-05	2.91924	2.84917	0.215657	250.942	31.565	PDE1B
ENSG00000129667	ENSG00000129667	103.256	3.06442	0.630623	3.27361	0.00106183	0.00828318	2.91789	2.75502	0.469103	346.081	41.385	RHBDF2
ENSG00000134247	ENSG00000134247	76.8968	3.02803	0.533815	3.79913	0.000145204	0.00143516	2.91641	2.81024	0.32339	154.021	18.8333	PTGFRN
ENSG00000113070	ENSG00000113070	254.639	3.02077	0.53305	3.79095	0.000150073	0.00147953	2.91432	2.80302	0.337855	844.384	104.057	HBEGF
ENSG00000185896	ENSG00000185896	180.682	2.92216	0.201655	9.53194	1.54371e-21	1.33589e-19	2.90663	2.89271	0.0433918	506.485	66.8837	LAMP1
ENSG00000203396	ENSG00000203396	5.51014	3.09948	0.734885	2.85688	0.00427825	0.0273839	2.90053	2.67208	0.454359	15.8472	1.80039	RP11-217O12.1
ENSG00000267751	ENSG00000267751	10.9103	3.14946	0.816265	2.63329	0.00845626	0.0483985	2.89468	2.62045	0.669167	23.2881	2.63534	AC009005.2
ENSG00000226179	ENSG00000226179	9.89769	3.03408	0.628252	3.23768	0.00120504	0.00920494	2.89294	2.72394	0.381553	31.7039	3.81262	LINC00685
ENSG00000010610	ENSG00000010610	476.871	2.98236	0.49951	3.96862	7.22911e-05	0.000775526	2.88855	2.79029	0.297832	1528.9	193.536	CD4
ENSG00000135476	ENSG00000135476	92.946	2.97523	0.475864	4.15083	3.31267e-05	0.000379195	2.88709	2.80176	0.257067	189.524	24.2766	ESPL1
ENSG00000165752	ENSG00000165752	35.5435	2.96041	0.462906	4.23501	2.28541e-05	0.000270348	2.87911	2.79591	0.22779	95.3803	12.2957	STK32C
ENSG00000165684	ENSG00000165684	22.4831	3.09122	0.760285	2.75057	0.00594922	0.0360639	2.87638	2.63013	0.646274	62.5033	7.37786	SNAPC4
ENSG00000143384	ENSG00000143384	1645.49	2.88713	0.185546	10.1707	2.6801e-24	2.99909e-22	2.87395	2.86182	0.0408149	5067.01	685.016	MCL1
ENSG00000163297	ENSG00000163297	118.596	3.02851	0.64683	3.13609	0.00171219	0.0123841	2.87047	2.69742	0.493383	318.211	39.0161	ANTXR2
ENSG00000200087	ENSG00000200087	28.5018	2.96507	0.521799	3.76594	0.000165921	0.00160889	2.86157	2.75248	0.284379	66.44	8.38031	SNORA73B
ENSG00000000938	ENSG00000000938	170.798	2.93075	0.432947	4.45956	8.21269e-06	0.000107513	2.86103	2.78639	0.220148	556.107	72.8438	FGR
ENSG00000178951	ENSG00000178951	94.047	2.91066	0.366877	5.20792	1.9097e-07	3.34386e-06	2.86033	2.80818	0.151832	279.448	37.219	ZBTB7A
ENSG00000160072	ENSG00000160072	52.8517	2.90489	0.34584	5.50802	3.62899e-08	7.15908e-07	2.85936	2.81415	0.120738	119.256	15.8456	ATAD3B
ENSG00000135596	ENSG00000135596	254.774	2.87807	0.229661	8.17758	2.89611e-16	1.57515e-14	2.85831	2.83875	0.0599678	800.25	108.798	MICAL1
ENSG00000145569	ENSG00000145569	120.614	2.94836	0.491434	3.96464	7.35066e-05	0.0007864	2.85783	2.76031	0.282037	348.366	45.0509	FAM105A
ENSG00000146828	ENSG00000146828	50.4068	3.01444	0.652619	3.08671	0.00202386	0.014252	2.85228	2.6753	0.48737	119.626	14.7979	SLC12A9
ENSG00000196511	ENSG00000196511	53.1667	3.01145	0.645182	3.11765	0.00182297	0.0130834	2.85174	2.6803	0.474615	113.761	14.153	TPK1
ENSG00000100288	ENSG00000100288	7.9074	2.98524	0.621455	3.1945	0.00140073	0.0104497	2.85023	2.67718	0.347284	24.5025	3.0566	CHKB
ENSG00000058056	ENSG00000058056	87.732	2.98082	0.576927	3.4334	0.00059607	0.00498543	2.8501	2.71818	0.376337	121.437	15.3458	USP13
ENSG00000108861	ENSG00000108861	269.666	2.8823	0.293319	6.41727	1.38744e-10	3.91519e-09	2.84969	2.81729	0.0994811	702.389	95.3417	DUSP3
ENSG00000052795	ENSG00000052795	204.755	2.88812	0.320822	5.88525	3.97464e-09	9.07272e-08	2.84884	2.80997	0.117702	459.156	62.0269	FNIP2
ENSG00000171223	ENSG00000171223	936.691	2.87324	0.257859	7.26459	3.74163e-13	1.45126e-11	2.84816	2.82323	0.0789639	2999.15	409.382	JUNB
ENSG00000161960	ENSG00000161960	132.807	2.90909	0.414377	4.60715	4.08234e-06	5.64942e-05	2.84479	2.77634	0.199116	386.021	51.2992	EIF4A1
ENSG00000134686	ENSG00000134686	73.0732	2.9746	0.60717	3.25213	0.00114543	0.00883973	2.83583	2.68057	0.427138	181.155	23.0573	PHC2
ENSG00000168005	ENSG00000168005	65.0407	2.86776	0.298516	6.25682	3.92898e-10	1.03801e-08	2.83475	2.79984	0.0920672	179.944	24.5371	C11orf84
ENSG00000138031	ENSG00000138031	21.1539	2.93369	0.512371	3.77399	0.000160655	0.00156641	2.83366	2.72673	0.252047	43.6282	5.70701	ADCY3
ENSG00000179388	ENSG00000179388	134.486	2.9573	0.595296	3.28795	0.00100919	0.00790738	2.83301	2.67385	0.419573	462.794	59.5315	EGR3
ENSG00000140403	ENSG00000140403	261.655	2.88215	0.380682	4.94414	7.64793e-07	1.21166e-05	2.8276	2.76988	0.170095	683.876	92.6148	DNAJA4
ENSG00000241170	ENSG00000241170	6.98335	3.056	0.769706	2.67115	0.00755911	0.0440669	2.82682	2.57814	0.503148	13.9251	1.74958	RP11-147I3.1
ENSG00000196405	ENSG00000196405	271.064	2.86459	0.329523	5.65846	1.52737e-08	3.1705e-07	2.8241	2.78101	0.127133	817.01	112.317	EVL
ENSG00000277972	ENSG00000277972	124.19	2.84957	0.271788	6.8052	1.00911e-11	3.3246e-10	2.82156	2.79316	0.0782734	255.03	35.4774	CISD3
ENSG00000144040	ENSG00000144040	65.2689	2.90301	0.481292	3.95397	7.68658e-05	0.000816634	2.81563	2.71981	0.258946	142.388	19.0161	SFXN5
ENSG00000167600	ENSG00000167600	156.077	2.86491	0.363954	5.12402	2.99083e-07	5.05946e-06	2.81445	2.76197	0.148884	263.356	36.0753	CYP2S1
ENSG00000184014	ENSG00000184014	440.387	2.82729	0.189501	9.64262	5.28226e-22	4.73967e-20	2.81383	2.80004	0.0408026	1134.73	159.564	DENND5A
ENSG00000100083	ENSG00000100083	121.191	2.91309	0.517191	3.69899	0.000216456	0.00203703	2.81322	2.7002	0.312364	308.485	41.0012	GGA1
ENSG00000054967	ENSG00000054967	112.455	2.89291	0.466864	4.05452	5.02371e-05	0.000557042	2.81256	2.72053	0.253636	334.013	45.0329	RELT
ENSG00000125657	ENSG00000125657	29.0349	2.89997	0.509698	3.72764	0.000193285	0.00183672	2.81076	2.69258	0.284666	99.9644	13.3981	TNFSF9
ENSG00000130338	ENSG00000130338	130.372	2.87229	0.458046	4.08757	4.35915e-05	0.000488641	2.79371	2.70536	0.24255	285.812	39.0771	TULP4
ENSG00000197785	ENSG00000197785	55.2263	2.82654	0.314103	5.8151	6.05984e-09	1.33777e-07	2.78911	2.74952	0.0919409	98.852	13.8988	ATAD3A
ENSG00000100906	ENSG00000100906	4975.3	2.7994	0.174256	10.3262	5.36467e-25	6.33064e-23	2.78813	2.7761	0.0363142	16474	2366.7	NFKBIA
ENSG00000107968	ENSG00000107968	460.351	2.8156	0.288948	6.28348	3.31077e-10	8.91618e-09	2.78513	2.75049	0.0985846	1547.61	219.869	MAP3K8
ENSG00000130208	ENSG00000130208	61.8708	2.87216	0.491504	3.80905	0.000139503	0.00138443	2.78078	2.67816	0.264827	106.774	14.5583	APOC1
ENSG00000160584	ENSG00000160584	269.99	2.80603	0.269855	6.6926	2.19246e-11	6.9301e-10	2.77918	2.74924	0.0840162	758.317	108.516	SIK3
ENSG00000201221	ENSG00000201221	6.28941	2.9381	0.691726	2.80183	0.00508142	0.0314796	2.77797	2.54484	0.439241	20.6235	2.65803	RNU4-40P
ENSG00000233461	ENSG00000233461	25.3207	2.8895	0.549288	3.4399	0.000581923	0.00487548	2.77786	2.64513	0.315747	58.2595	7.84848	RP11-295G20.2
ENSG00000136026	ENSG00000136026	130.788	2.89322	0.55712	3.39822	0.000678256	0.00556994	2.77737	2.64168	0.362341	260.226	35.0768	CKAP4
ENSG00000151651	ENSG00000151651	434.061	2.8226	0.365232	4.99024	6.03033e-07	9.71187e-06	2.77437	2.71688	0.158406	1451.25	205.029	ADAM8
ENSG00000136717	ENSG00000136717	240.851	2.79228	0.227093	7.89227	2.9675e-15	1.4445e-13	2.77323	2.75216	0.0572152	549.131	79.1735	BIN1
ENSG00000215114	ENSG00000215114	67.2699	2.8203	0.378335	4.81133	1.49927e-06	2.23696e-05	2.76789	2.70634	0.155921	163.923	23.1445	UBXN2B
ENSG00000279159	ENSG00000279159	76.0059	2.81776	0.39568	4.59402	4.34789e-06	5.9956e-05	2.76133	2.69241	0.176647	231.043	32.7541	RP3-394A18.1
ENSG00000101096	ENSG00000101096	187.55	2.82448	0.418255	4.36212	1.2881e-05	0.000162124	2.76091	2.68398	0.205181	534.204	75.4375	NFATC2
ENSG00000262265	ENSG00000262265	14.7522	2.85449	0.522513	3.54918	0.000386438	0.00340411	2.75946	2.63197	0.267745	44.268	6.13466	RP5-867C24.4
ENSG00000155792	ENSG00000155792	66.9777	2.93642	0.676806	2.86112	0.00422146	0.0270471	2.75515	2.56075	0.498391	53.515	7.0058	DEPTOR
ENSG00000149577	ENSG00000149577	64.2744	2.85983	0.545701	3.40816	0.000654037	0.0053938	2.75416	2.61626	0.344094	197.385	27.1443	SIDT2
ENSG00000185304	ENSG00000185304	16.7754	2.8276	0.467119	3.91249	9.13475e-05	0.000949107	2.75344	2.65036	0.213488	54.8199	7.67196	RGPD2
ENSG00000151014	ENSG00000151014	45.2346	2.84347	0.500491	3.68333	0.000230209	0.00214983	2.75292	2.63957	0.279177	122.908	17.1002	CCRN4L
ENSG00000100629	ENSG00000100629	50.2782	2.9224	0.667206	2.88127	0.00396079	0.0256385	2.75274	2.55644	0.497007	73.0594	9.69248	CEP128
ENSG00000174238	ENSG00000174238	285.571	2.81377	0.409363	4.43072	9.39207e-06	0.00012151	2.75237	2.67888	0.197553	703.936	100.179	PITPNA
ENSG00000135048	ENSG00000135048	154.047	2.81185	0.410937	4.40908	1.03812e-05	0.000132981	2.74979	2.67576	0.195547	360.324	51.3255	TMEM2
ENSG00000053254	ENSG00000053254	310.471	2.76573	0.229985	7.67755	1.62157e-14	7.19217e-13	2.74641	2.72401	0.0603967	819.56	120.251	FOXN3
ENSG00000266891	ENSG00000266891	10.0047	2.82881	0.494936	3.69504	0.00021985	0.00206497	2.74314	2.62856	0.197831	27.4732	3.85341	RP11-692N5.2
ENSG00000146232	ENSG00000146232	244.055	2.80194	0.40367	4.46389	8.04832e-06	0.000105813	2.74295	2.6703	0.192012	703.794	101.055	NFKBIE
ENSG00000069974	ENSG00000069974	88.0385	2.84765	0.547374	3.37547	0.0007369	0.00600594	2.74079	2.60141	0.349449	255.831	35.5706	RAB27A
ENSG00000182118	ENSG00000182118	40.6049	2.86452	0.584631	3.18922	0.00142657	0.0106018	2.73822	2.58298	0.374717	75.159	10.2837	FAM89A
ENSG00000241334	ENSG00000241334	7.68935	2.86774	0.636686	2.93354	0.00335123	0.0221491	2.73261	2.53086	0.374023	23.957	3.27191	RPL35AP33
ENSG00000100097	ENSG00000100097	1172.12	2.80541	0.460971	3.91654	8.98296e-05	0.000936334	2.73057	2.63154	0.254568	3932.32	562.571	LGALS1
ENSG00000133812	ENSG00000133812	100.166	2.82824	0.524279	3.48716	0.000488182	0.00418187	2.73	2.60195	0.320734	280.874	39.4317	SBF2
ENSG00000156675	ENSG00000156675	47.1699	2.90012	0.702893	2.70328	0.00686583	0.0406954	2.72723	2.48919	0.574074	141.267	18.8779	RAB11FIP1
ENSG00000166900	ENSG00000166900	148.492	2.8123	0.489813	3.69999	0.000215606	0.002031	2.72474	2.61517	0.280028	322.365	45.8727	STX3
ENSG00000178996	ENSG00000178996	78.3246	2.87558	0.648359	2.89281	0.00381815	0.0248033	2.72449	2.52636	0.491354	199.368	27.1535	SNX18
ENSG00000108854	ENSG00000108854	186.064	2.75829	0.314528	5.59024	2.26754e-08	4.5943e-07	2.72237	2.67854	0.112862	428.912	63.354	SMURF2
ENSG00000233406	ENSG00000233406	14.6907	2.79365	0.470136	3.81517	0.000136087	0.00135468	2.71515	2.61157	0.194344	36.3445	5.26245	RP11-296A18.5
ENSG00000111331	ENSG00000111331	64.4499	2.80096	0.495657	3.63348	0.000279626	0.0025442	2.71292	2.59796	0.277318	146.338	21.0264	OAS3
ENSG00000196498	ENSG00000196498	206.513	2.73046	0.230493	7.50763	6.02075e-14	2.55403e-12	2.71146	2.68782	0.0595265	589.18	88.7301	NCOR2
ENSG00000173193	ENSG00000173193	240.204	2.79487	0.491715	3.65023	0.000262001	0.00240633	2.70993	2.59481	0.287017	766.537	110.42	PARP14
ENSG00000135916	ENSG00000135916	243.441	2.7955	0.492278	3.64732	0.000264988	0.00242918	2.70741	2.595	0.285899	502.684	72.4112	ITM2C
ENSG00000100503	ENSG00000100503	209.922	2.74165	0.335734	5.1876	2.13024e-07	3.6902e-06	2.70113	2.64966	0.130606	531.175	79.2952	NIN
ENSG00000125454	ENSG00000125454	95.8211	2.76586	0.421459	4.18987	2.79117e-05	0.000324653	2.70034	2.61955	0.195785	146.643	21.5329	SLC25A19
ENSG00000234127	ENSG00000234127	52.4248	2.869	0.703616	2.65628	0.00790077	0.0457301	2.69559	2.4539	0.576209	146.156	20.0398	TRIM26
ENSG00000196935	ENSG00000196935	27.9429	2.80999	0.564895	3.20411	0.0013548	0.0101682	2.69425	2.54337	0.33443	53.2183	7.64071	SRGAP1
ENSG00000155465	ENSG00000155465	145.842	2.8239	0.62881	2.90055	0.00372506	0.0242671	2.69123	2.49144	0.469547	490.247	69.2251	SLC7A7
ENSG00000280138	ENSG00000280138	68.6607	2.72688	0.32629	5.29246	1.20679e-07	2.20425e-06	2.69042	2.63959	0.116761	226.271	34.1761	RP11-463O12.5
ENSG00000173821	ENSG00000173821	384.737	2.69824	0.168217	10.0955	5.78202e-24	6.32482e-22	2.68818	2.6754	0.0316912	1083.1	166.814	RNF213
ENSG00000108582	ENSG00000108582	173.853	2.73941	0.383856	4.5314	5.8594e-06	7.90633e-05	2.68636	2.61773	0.170024	364.207	54.6443	CPD
ENSG00000198053	ENSG00000198053	376.715	2.71061	0.282085	6.06416	1.32647e-09	3.26519e-08	2.68243	2.64548	0.0934282	1164.99	177.978	SIRPA
ENSG00000130309	ENSG00000130309	562.223	2.69079	0.161893	10.4439	1.56259e-25	1.96292e-23	2.68139	2.66958	0.0294354	1211.22	187.63	COLGALT1
ENSG00000215440	ENSG00000215440	45.4648	2.72062	0.342035	5.03055	4.89086e-07	8.02274e-06	2.67987	2.62411	0.120487	124.908	18.9621	NPEPL1
ENSG00000230551	ENSG00000230551	324.523	2.71865	0.343706	5.00034	5.7229e-07	9.28588e-06	2.67684	2.62107	0.139276	960.075	145.839	CTB-89H12.4
ENSG00000116017	ENSG00000116017	305.529	2.6936	0.226624	7.47316	7.82931e-14	3.27134e-12	2.6753	2.65166	0.0585266	786.32	121.369	ARID3A
ENSG00000168010	ENSG00000168010	211.595	2.74608	0.467391	3.7358	0.000187122	0.00178688	2.66937	2.56293	0.258173	603.147	89.9121	ATG16L2
ENSG00000100242	ENSG00000100242	57.6397	2.7411	0.456886	3.81079	0.000138524	0.00137612	2.66797	2.56613	0.234407	155.053	23.2786	SUN2
ENSG00000079277	ENSG00000079277	494.568	2.69592	0.288278	5.88293	4.03058e-09	9.17888e-08	2.66656	2.62736	0.0981506	1490.85	230.125	MKNK1
ENSG00000116649	ENSG00000116649	429.419	2.69811	0.301806	5.62649	1.83913e-08	3.7774e-07	2.66501	2.62283	0.103694	435.514	67.0095	SRM
ENSG00000111275	ENSG00000111275	275.58	2.68702	0.253594	6.65243	2.88298e-11	8.98152e-10	2.66406	2.63409	0.0730443	589.211	91.6281	ALDH2
ENSG00000178209	ENSG00000178209	215.993	2.70465	0.351348	4.85174	1.22385e-06	1.85445e-05	2.66134	2.6019	0.144354	636.712	97.7155	PLEC
ENSG00000113273	ENSG00000113273	167.871	2.69457	0.320288	5.29075	1.21814e-07	2.22291e-06	2.65796	2.60935	0.115758	332.427	51.5058	ARSB
ENSG00000237077	ENSG00000237077	14.4363	2.75254	0.525393	3.33568	0.000850918	0.0068154	2.65655	2.51911	0.263163	37.5377	5.51393	AC105399.2
ENSG00000106348	ENSG00000106348	157.314	2.76789	0.560064	3.15658	0.00159633	0.0116894	2.65654	2.50243	0.36922	340.808	50.0556	IMPDH1
ENSG00000010818	ENSG00000010818	68.7396	2.79291	0.633426	2.83051	0.00464744	0.02938	2.65589	2.45239	0.46918	204.044	29.4602	HIVEP2
ENSG00000135541	ENSG00000135541	151.755	2.70301	0.394085	4.32144	1.55017e-05	0.000191398	2.64767	2.57254	0.177969	290.782	44.7794	AHI1
ENSG00000112406	ENSG00000112406	222.96	2.69026	0.377534	4.4771	7.56651e-06	0.000100087	2.64052	2.57028	0.167292	634.487	98.4101	HECA
ENSG00000130844	ENSG00000130844	446.872	2.65173	0.204347	8.08299	6.31979e-16	3.29018e-14	2.6371	2.61707	0.0481651	1223.21	194.745	ZNF331
ENSG00000241899	ENSG00000241899	5.88423	2.76212	0.641326	2.74762	0.00600301	0.0363583	2.63661	2.40987	0.36434	19.7435	2.84683	TPT1P3
ENSG00000072062	ENSG00000072062	89.8059	2.66741	0.306641	5.43767	5.39807e-08	1.03451e-06	2.63523	2.58856	0.104066	276.484	43.3326	PRKACA
ENSG00000250752	ENSG00000250752	4.44354	2.74662	0.622594	2.80539	0.00502563	0.0312234	2.62724	2.41386	0.280803	13.5548	2.05911	RPL23AP96
ENSG00000115355	ENSG00000115355	698.905	2.63006	0.124659	13.0761	4.50808e-39	1.17036e-36	2.62461	2.61715	0.0171485	1587.61	256.991	CCDC88A
ENSG00000234985	ENSG00000234985	10.4822	2.69331	0.46264	3.6601	0.000252117	0.00232984	2.62197	2.51051	0.172501	29.7072	4.50802	RP11-3L10.3
ENSG00000162734	ENSG00000162734	214.487	2.64088	0.234012	7.01193	2.35059e-12	8.32152e-11	2.6219	2.59498	0.0617444	601.509	96.2771	PEA15
ENSG00000238311	ENSG00000238311	9.13242	2.70268	0.528342	3.22268	0.00126998	0.00963642	2.6218	2.46261	0.256192	31.4597	4.86299	snoU13
ENSG00000010322	ENSG00000010322	331.722	2.67595	0.396112	4.23101	2.32642e-05	0.000274365	2.62171	2.54265	0.185935	974.487	152.494	NISCH
ENSG00000006327	ENSG00000006327	75.1852	2.72994	0.568916	3.04077	0.00235976	0.0163048	2.62028	2.45244	0.377653	227.364	34.2486	TNFRSF12A
ENSG00000162341	ENSG00000162341	54.2751	2.69589	0.470094	3.60757	0.000309083	0.0027836	2.61989	2.5071	0.248154	143.511	22.1603	TPCN2
ENSG00000258111	ENSG00000258111	23.2887	2.70481	0.490827	3.47334	0.000514026	0.00436866	2.61971	2.49893	0.235727	47.0122	7.08101	RP11-43D4.2
ENSG00000173530	ENSG00000173530	125.941	2.65249	0.316178	5.22647	1.72779e-07	3.05002e-06	2.61753	2.56797	0.111215	274.821	43.7968	TNFRSF10D
ENSG00000087253	ENSG00000087253	244.91	2.66985	0.420865	3.96766	7.25812e-05	0.000777782	2.60825	2.51834	0.208568	587.369	92.338	LPCAT2
ENSG00000180357	ENSG00000180357	158.482	2.64938	0.353069	4.67154	2.98946e-06	4.26744e-05	2.60535	2.54315	0.140114	253.018	40.3954	ZNF609
ENSG00000215126	ENSG00000215126	8.02503	2.76338	0.65551	2.69009	0.00714324	0.0419819	2.60458	2.39507	0.280415	10.6217	1.56885	CBWD7
ENSG00000167470	ENSG00000167470	177.881	2.62159	0.228769	7.08834	1.35728e-12	4.9122e-11	2.60374	2.57737	0.0584404	543.92	88.3329	MIDN
ENSG00000173276	ENSG00000173276	88.0658	2.71461	0.569251	3.01204	0.00259496	0.0177973	2.60367	2.4355	0.378498	233.971	35.5958	ZBTB21
ENSG00000231707	ENSG00000231707	14.3727	2.74901	0.657135	2.66158	0.00777759	0.0451648	2.60363	2.37753	0.450744	37.7285	5.55531	PABPC1P1
ENSG00000172932	ENSG00000172932	117.963	2.6674	0.431264	3.8663	0.000110497	0.0011229	2.60332	2.50789	0.215499	310.688	48.9071	ANKRD13D
ENSG00000216676	ENSG00000216676	9.94349	2.68028	0.503481	3.33733	0.000845868	0.00678052	2.59764	2.46145	0.218158	28.492	4.39559	RP1-15D7.1
ENSG00000070444	ENSG00000070444	26.2332	2.66312	0.452742	3.67343	0.000239316	0.00222315	2.59464	2.48645	0.213936	75.496	12.0186	MNT
ENSG00000101152	ENSG00000101152	210.828	2.62236	0.312686	5.18846	2.12043e-07	3.67976e-06	2.58869	2.53867	0.11287	525.951	85.3201	DNAJC5
ENSG00000106546	ENSG00000106546	196.091	2.6269	0.348389	4.66977	3.0153e-06	4.29802e-05	2.58572	2.5226	0.141836	610.53	98.8045	AHR
ENSG00000153094	ENSG00000153094	139.329	2.62561	0.346454	4.69215	2.70348e-06	3.88196e-05	2.58453	2.52245	0.137593	366.279	59.2156	BCL2L11
ENSG00000103257	ENSG00000103257	232.71	2.62056	0.325598	4.97719	6.45142e-07	1.03217e-05	2.58447	2.52957	0.123872	693.24	112.669	SLC7A5
ENSG00000151176	ENSG00000151176	177.521	2.65663	0.464717	3.56481	0.000364122	0.00323588	2.5828	2.46973	0.254146	465.002	73.7389	PLBD2
ENSG00000136603	ENSG00000136603	506.214	2.67308	0.521131	3.21048	0.00132512	0.00998897	2.58105	2.43757	0.324501	1448.31	227.061	SKIL
ENSG00000130304	ENSG00000130304	22.7611	2.71208	0.623528	2.74579	0.00603653	0.0364909	2.58082	2.37529	0.422769	56.393	8.6634	SLC27A1
ENSG00000196576	ENSG00000196576	242.413	2.63544	0.40583	4.02987	5.58081e-05	0.000611846	2.57938	2.49309	0.194345	695.47	111.86	PLXNB2
ENSG00000183049	ENSG00000183049	83.7434	2.66245	0.495505	3.35506	0.00079347	0.00642398	2.57869	2.44949	0.283177	208.688	33.0318	CAMK1D
ENSG00000139631	ENSG00000139631	62.1686	2.6159	0.338951	4.76736	1.86657e-06	2.74917e-05	2.57695	2.51689	0.123391	164.157	26.7467	CSAD
ENSG00000272918	ENSG00000272918	24.9431	2.69712	0.608973	2.78685	0.00532224	0.0328252	2.56982	2.37497	0.400497	55.3481	8.53907	CTB-152G17.6
ENSG00000253754	ENSG00000253754	13.7922	2.66635	0.533095	3.1258	0.00177324	0.0127547	2.5694	2.41904	0.26055	30.1574	4.78223	RP11-35G22.1
ENSG00000111670	ENSG00000111670	201.54	2.59199	0.259644	6.13144	8.70892e-10	2.19652e-08	2.56874	2.534	0.0750084	397.453	66.021	GNPTAB
ENSG00000143344	ENSG00000143344	149.465	2.6194	0.392761	4.12312	3.7378e-05	0.000424118	2.56799	2.48553	0.18026	478.042	77.631	RGL1
ENSG00000187164	ENSG00000187164	79.5652	2.62868	0.423445	3.84626	0.000119935	0.00120436	2.5676	2.47291	0.202817	192.06	31.0809	SHTN1
ENSG00000161265	ENSG00000161265	38.607	2.59612	0.29442	5.42123	5.91912e-08	1.12881e-06	2.56706	2.52131	0.0798061	97.9632	16.0357	U2AF1L4
ENSG00000054523	ENSG00000054523	238.914	2.63744	0.466367	3.51105	0.000446334	0.00385562	2.56308	2.44795	0.25681	546.069	87.7202	KIF1B
ENSG00000246451	ENSG00000246451	87.9732	2.60034	0.34805	4.59801	4.26546e-06	5.89027e-05	2.55968	2.49514	0.136103	252.987	41.7571	RP11-894P9.1
ENSG00000165097	ENSG00000165097	85.6355	2.6149	0.419286	3.85155	0.000117372	0.00118167	2.55481	2.46151	0.19766	177.812	28.921	KDM1B
ENSG00000157483	ENSG00000157483	43.3677	2.6494	0.533364	3.09245	0.00198514	0.0140351	2.55478	2.4006	0.321561	120.828	19.2646	MYO1E
ENSG00000224063	ENSG00000224063	17.4188	2.66149	0.581806	2.85574	0.00429362	0.0274732	2.54889	2.36526	0.351359	43.9503	7.02415	AC007319.1
ENSG00000033867	ENSG00000033867	322.287	2.56554	0.237775	6.58411	4.57616e-11	1.37134e-09	2.54625	2.51649	0.0643603	659.959	111.453	SLC4A7
ENSG00000137193	ENSG00000137193	294.809	2.58544	0.341992	4.63591	3.55377e-06	4.97451e-05	2.54604	2.48337	0.137626	827.292	137.913	PIM1
ENSG00000038382	ENSG00000038382	103.246	2.57838	0.320689	4.92186	8.57266e-07	1.35266e-05	2.54375	2.48865	0.114947	274.91	46.0686	TRIO
ENSG00000118162	ENSG00000118162	35.0438	2.66841	0.607616	2.74583	0.00603582	0.0364909	2.54097	2.34539	0.401245	57.9801	9.12296	KPTN
ENSG00000158201	ENSG00000158201	191.443	2.57389	0.323595	4.86377	1.15168e-06	1.7574e-05	2.53833	2.48232	0.119835	395.381	66.4232	ABHD3
ENSG00000213174	ENSG00000213174	9.41697	2.62108	0.507083	3.19688	0.00138925	0.0103759	2.53832	2.39487	0.217808	26.5413	4.23388	RP11-373E16.1
ENSG00000124788	ENSG00000124788	109.621	2.61779	0.493266	3.27975	0.00103898	0.00812776	2.53695	2.40381	0.28457	312.599	50.9482	ATXN1
ENSG00000253475	ENSG00000253475	12.7745	2.63881	0.556479	2.94497	0.00322988	0.0214932	2.53653	2.36664	0.294371	30.9052	4.98355	RP11-110G21.2
ENSG00000138821	ENSG00000138821	181.343	2.62341	0.512675	3.16656	0.00154255	0.0113468	2.53221	2.39222	0.305204	229.158	37.2843	SLC39A8
ENSG00000106780	ENSG00000106780	66.0705	2.5971	0.451465	3.53759	0.000403792	0.00353836	2.52984	2.41746	0.232567	193.917	32.0404	MEGF9
ENSG00000083290	ENSG00000083290	110.006	2.58718	0.414695	3.82733	0.00012954	0.00129281	2.52984	2.43574	0.19874	302.557	50.2901	ULK2
ENSG00000262902	ENSG00000262902	46.1032	2.54246	0.222799	6.92313	4.41769e-12	1.52512e-10	2.52621	2.49905	0.0398312	116.909	20.1141	RP11-750B16.1
ENSG00000236007	ENSG00000236007	8.3429	2.60447	0.501691	3.19813	0.00138321	0.0103546	2.52601	2.38206	0.207367	25.0168	4.09831	AC105921.5
ENSG00000112033	ENSG00000112033	87.8367	2.60006	0.481699	3.32171	0.000894682	0.0071278	2.52478	2.39511	0.270179	279.383	46.073	PPARD
ENSG00000268568	ENSG00000268568	18.3724	2.56094	0.366534	4.25866	2.05654e-05	0.000245963	2.51759	2.44222	0.113098	48.1039	8.23386	AC007228.9
ENSG00000206989	ENSG00000206989	9.30126	2.60933	0.535027	3.00794	0.00263028	0.0179951	2.51654	2.35608	0.245396	24.1036	4.02874	SNORD63
ENSG00000113369	ENSG00000113369	363.505	2.5927	0.508808	3.13025	0.00174659	0.0126002	2.5094	2.36301	0.308956	1186.25	196.628	ARRDC3
ENSG00000164091	ENSG00000164091	187.284	2.52983	0.24864	6.15282	7.61195e-10	1.93741e-08	2.50919	2.47531	0.0690909	446.335	77.2598	WDR82
ENSG00000182109	ENSG00000182109	37.5342	2.59995	0.538797	2.96949	0.00298297	0.0201043	2.50578	2.34241	0.326993	109.751	18.059	RP11-69E11.4
ENSG00000152894	ENSG00000152894	42.0293	2.61177	0.54139	2.9771	0.00290994	0.0196461	2.50575	2.35253	0.278849	32.503	5.39099	PTPRK
ENSG00000185022	ENSG00000185022	133.951	2.557	0.40094	3.88337	0.00010302	0.00106077	2.50538	2.41419	0.187823	443.283	75.433	MAFF
ENSG00000059728	ENSG00000059728	579.472	2.52276	0.230393	6.60939	3.85919e-11	1.17778e-09	2.5052	2.4759	0.0625194	1858.21	323.42	MXD1
ENSG00000106799	ENSG00000106799	159.175	2.60751	0.560279	2.86913	0.00411602	0.0264848	2.50317	2.32927	0.370702	376.269	61.7122	TGFBR1
ENSG00000184602	ENSG00000184602	93.2356	2.55965	0.419789	3.71532	0.000202948	0.00192385	2.5008	2.40293	0.199306	188.575	32.0777	SNN
ENSG00000145349	ENSG00000145349	243.517	2.52144	0.251454	6.05058	1.44326e-09	3.53925e-08	2.50058	2.46547	0.0727918	728.97	126.886	CAMK2D
ENSG00000018189	ENSG00000018189	97.026	2.56567	0.446114	3.50958	0.000448809	0.00387528	2.49927	2.38858	0.228575	224.431	37.8564	RUFY3
ENSG00000157933	ENSG00000157933	135.98	2.53165	0.33048	4.63463	3.57572e-06	4.99805e-05	2.49594	2.4345	0.125648	417.53	72.1722	SKI
ENSG00000160214	ENSG00000160214	86.2687	2.56348	0.455488	3.43254	0.000597966	0.00499646	2.49358	2.37858	0.233605	150.341	25.4041	RRP1
ENSG00000244705	ENSG00000244705	7.87738	2.56115	0.460529	3.38991	0.00069915	0.00572462	2.49304	2.37193	0.128899	18.4488	3.11957	RP11-133K1.1
ENSG00000159314	ENSG00000159314	106.976	2.5473	0.416016	3.71931	0.000199765	0.00189645	2.49006	2.39281	0.19893	259.62	44.4438	ARHGAP27
ENSG00000154978	ENSG00000154978	34.1251	2.58659	0.55069	2.88109	0.00396301	0.0256443	2.48809	2.31646	0.337392	87.6584	14.6249	VOPP1
ENSG00000272345	ENSG00000272345	32.5932	2.56677	0.505494	3.09949	0.00193856	0.0137909	2.48415	2.33846	0.280276	87.9239	14.7885	RP1-30M3.5
ENSG00000121274	ENSG00000121274	258.633	2.50475	0.279315	5.3873	7.15239e-08	1.35077e-06	2.47885	2.43502	0.0896354	561.063	98.7839	PAPD5
ENSG00000047634	ENSG00000047634	85.8562	2.57092	0.533469	2.94472	0.00323243	0.0215028	2.47834	2.31658	0.331745	232.801	39.1946	SCML1
ENSG00000170325	ENSG00000170325	63.8378	2.54122	0.441942	3.48737	0.0004878	0.00418051	2.47597	2.36615	0.214003	111.654	19.3722	PRDM10
ENSG00000174775	ENSG00000174775	56.3727	2.53719	0.436082	3.525	0.00042348	0.00369095	2.47446	2.3666	0.209136	119.736	20.6045	HRAS
ENSG00000243646	ENSG00000243646	182.95	2.54261	0.460821	3.34752	0.000815371	0.00658212	2.47392	2.35208	0.250818	546.351	93.7679	IL10RB
ENSG00000168961	ENSG00000168961	76.1886	2.50482	0.322296	4.66907	3.02572e-06	4.30971e-05	2.47088	2.41158	0.112129	180.541	31.7883	LGALS9
ENSG00000110651	ENSG00000110651	773.745	2.48231	0.186893	7.93134	2.16802e-15	1.07688e-13	2.47076	2.45108	0.0406508	1733.43	310.372	CD81
ENSG00000115738	ENSG00000115738	1388.25	2.48614	0.237431	6.25926	3.86804e-10	1.02469e-08	2.46759	2.43559	0.067125	3859.88	688.905	ID2
ENSG00000125968	ENSG00000125968	519.204	2.51229	0.371098	4.07518	4.59778e-05	0.000513322	2.46712	2.38843	0.163438	1160.35	203.442	ID1
ENSG00000106397	ENSG00000106397	186.277	2.54526	0.488505	3.16323	0.00156026	0.0114555	2.46648	2.33096	0.280599	384.962	65.99	PLOD3
ENSG00000169032	ENSG00000169032	259.184	2.53378	0.460919	3.32766	0.000875794	0.00699163	2.46482	2.34268	0.25201	730.691	126.088	MAP2K1
ENSG00000099331	ENSG00000099331	291.187	2.47336	0.174665	8.43535	3.30204e-17	1.93657e-15	2.46347	2.44601	0.0340347	862.786	155.274	MYO9B
ENSG00000182324	ENSG00000182324	25.9345	2.57019	0.575758	2.72717	0.00638795	0.0382354	2.46097	2.27358	0.354447	53.4823	9.09275	KCNJ14
ENSG00000165995	ENSG00000165995	70.5482	2.53083	0.472365	3.24078	0.00119204	0.00913386	2.45829	2.32982	0.254915	176.445	30.4466	CACNB2
ENSG00000169718	ENSG00000169718	174.78	2.49259	0.32923	4.53357	5.7995e-06	7.83636e-05	2.45699	2.3948	0.124185	377.45	67.1591	DUS1L
ENSG00000116514	ENSG00000116514	58.0039	2.50404	0.38732	3.8832	0.000103092	0.00106094	2.45661	2.36856	0.167433	178.071	31.5732	RNF19B
ENSG00000101187	ENSG00000101187	60.9216	2.51588	0.42283	3.58509	0.00033696	0.00302069	2.45632	2.3546	0.19085	95.6101	16.7302	SLCO4A1
ENSG00000156671	ENSG00000156671	109.778	2.51162	0.422324	3.57929	0.000344534	0.00308433	2.45357	2.35052	0.205809	271.669	47.6128	SAMD8
ENSG00000171766	ENSG00000171766	236.806	2.51935	0.453991	3.34665	0.000817944	0.00659196	2.45276	2.33324	0.244108	665.116	115.967	GATM
ENSG00000123358	ENSG00000123358	514.951	2.48204	0.306064	4.84226	1.2837e-06	1.93759e-05	2.45188	2.39738	0.111157	1663.73	297.74	NR4A1
ENSG00000183688	ENSG00000183688	365.238	2.46037	0.16236	8.99461	2.37081e-19	1.67254e-17	2.45166	2.43662	0.0277888	577.725	104.653	FAM101B
ENSG00000101220	ENSG00000101220	193.256	2.46692	0.260176	5.63818	1.71859e-08	3.53728e-07	2.44463	2.40564	0.074396	323.786	58.6496	C20orf27
ENSG00000174373	ENSG00000174373	63.7564	2.48277	0.343303	4.31913	1.56645e-05	0.000192918	2.44454	2.37595	0.126776	152.575	27.4164	RALGAPA1
ENSG00000198382	ENSG00000198382	158.472	2.46168	0.232668	6.28224	3.33732e-10	8.95055e-09	2.44387	2.41269	0.0574782	295.549	53.9801	UVRAG
ENSG00000144655	ENSG00000144655	277.287	2.49969	0.42327	3.5431	0.000395457	0.00347627	2.44242	2.33727	0.212512	850.33	150.241	CSRNP1
ENSG00000159399	ENSG00000159399	153.309	2.47631	0.330154	4.47157	7.76482e-06	0.00010257	2.44089	2.37739	0.124636	357.886	64.2499	HK2
ENSG00000148841	ENSG00000148841	123.026	2.46957	0.300333	4.89314	9.92394e-07	1.53845e-05	2.44067	2.38772	0.102191	365.275	65.9378	ITPRIP
ENSG00000144909	ENSG00000144909	69.7315	2.53729	0.563469	2.72826	0.00636698	0.038145	2.4346	2.2511	0.366361	154.328	26.5135	OSBPL11
ENSG00000197694	ENSG00000197694	149.53	2.48738	0.416182	3.57388	0.000351732	0.00313866	2.43148	2.32984	0.20173	358.776	63.9856	SPTAN1
ENSG00000100221	ENSG00000100221	439.165	2.45602	0.276413	5.26754	1.38263e-07	2.50196e-06	2.43132	2.38648	0.0899199	1207.19	219.92	JOSD1
ENSG00000145675	ENSG00000145675	159.812	2.49985	0.464928	3.22598	0.00125542	0.00953736	2.43129	2.3035	0.254914	482.793	85.3456	PIK3R1
ENSG00000130066	ENSG00000130066	13381.3	2.44336	0.223959	6.44476	1.15781e-10	3.30552e-09	2.42719	2.39768	0.0601945	43330.9	7966.43	SAT1
ENSG00000229644	ENSG00000229644	133.462	2.44292	0.242607	5.94755	2.72189e-09	6.40845e-08	2.424	2.38923	0.06369	315.589	58.3734	NAMPTP1
ENSG00000151151	ENSG00000151151	57.3054	2.52435	0.564075	2.70239	0.00688422	0.0407796	2.42161	2.23673	0.363483	123.175	21.3401	IPMK
ENSG00000160218	ENSG00000160218	64.6771	2.46839	0.383053	3.83339	0.00012639	0.00126461	2.42109	2.3344	0.160856	146.32	26.2882	TRAPPC10
ENSG00000144668	ENSG00000144668	111.288	2.52908	0.574238	2.66281	0.0077492	0.0450536	2.42018	2.23137	0.380205	145.244	25.135	ITGA9
ENSG00000111266	ENSG00000111266	59.6289	2.50848	0.539427	2.79646	0.00516666	0.031967	2.41682	2.24445	0.336103	170.718	29.8933	DUSP16
ENSG00000173588	ENSG00000173588	152.98	2.47448	0.428607	3.44017	0.000581355	0.00487282	2.41427	2.30666	0.210171	214.992	38.6509	CEP83
ENSG00000060491	ENSG00000060491	45.3295	2.45897	0.386428	3.77552	0.000159677	0.00155765	2.41117	2.32219	0.158286	106.327	19.2981	OGFR
ENSG00000279789	ENSG00000279789	18.125	2.50726	0.563039	2.677	0.00742848	0.0434485	2.40895	2.21965	0.336475	51.4202	9.09132	CTD-2574D22.3
ENSG00000105383	ENSG00000105383	176.335	2.45295	0.404047	3.59599	0.000323165	0.00290506	2.4001	2.30303	0.18809	278.9	50.7689	CD33
ENSG00000168264	ENSG00000168264	809.017	2.41243	0.227517	6.20802	5.36576e-10	1.40433e-08	2.39584	2.36472	0.0609915	1852.47	347.857	IRF2BP2
ENSG00000264229	ENSG00000264229	17.0798	2.49089	0.563572	2.64543	0.00815866	0.0470131	2.39437	2.20178	0.338576	53.1607	9.42195	RNU4ATAC
ENSG00000111145	ENSG00000111145	281.787	2.40638	0.19537	7.19857	6.08472e-13	2.29604e-11	2.39416	2.37119	0.042125	586.78	110.618	ELK3
ENSG00000114302	ENSG00000114302	396.707	2.40296	0.18652	7.52176	5.40444e-14	2.2976e-12	2.39186	2.37086	0.0395133	960.562	181.669	PRKAR2A
ENSG00000034510	ENSG00000034510	4129.14	2.40211	0.192862	7.27002	3.59437e-13	1.40252e-11	2.3902	2.36776	0.0444407	9247.06	1749.59	TMSB10
ENSG00000166886	ENSG00000166886	339.884	2.39951	0.195568	7.1561	8.30034e-13	3.10203e-11	2.38741	2.36415	0.0436423	948.316	179.847	NAB2
ENSG00000236255	ENSG00000236255	53.7055	2.47292	0.526034	2.80004	0.00510955	0.0316337	2.38655	2.21979	0.317161	148.155	26.6876	AC009404.2
ENSG00000188290	ENSG00000188290	44.233	2.48068	0.542165	2.73105	0.00631338	0.0379056	2.3856	2.21235	0.318719	65.7688	11.7592	HES4
ENSG00000011451	ENSG00000011451	52.9625	2.41733	0.321393	4.40995	1.03392e-05	0.000132619	2.38416	2.32179	0.10224	100.56	18.7835	WIZ
ENSG00000135842	ENSG00000135842	104.162	2.44186	0.436719	3.30158	0.00096142	0.00757887	2.38159	2.26603	0.220467	257.872	47.4428	FAM129A
ENSG00000231690	ENSG00000231690	10.6476	2.43426	0.419673	3.41757	0.000631834	0.00523954	2.3797	2.27161	0.12793	26.662	4.88244	LINC00574
ENSG00000274213	ENSG00000274213	13.8294	2.46285	0.549777	2.6608	0.00779548	0.0452285	2.37171	2.18602	0.308089	40.7042	7.29885	RP11-670E13.6
ENSG00000123908	ENSG00000123908	726.035	2.38356	0.194608	7.10946	1.16494e-12	4.26363e-11	2.37156	2.34834	0.0442993	1820.45	349.041	AGO2
ENSG00000183684	ENSG00000183684	83.3063	2.41143	0.360251	3.91792	8.93177e-05	0.000931996	2.37031	2.29099	0.143225	172.542	32.5335	ALYREF
ENSG00000116741	ENSG00000116741	422.036	2.41172	0.397963	3.54736	0.000389111	0.00342513	2.36276	2.26462	0.188544	1301.99	244.79	RGS2
ENSG00000261971	ENSG00000261971	21.7019	2.445	0.524457	2.75522	0.00586522	0.0356324	2.36213	2.19189	0.295447	63.6886	11.7066	MMP25-AS1
ENSG00000214530	ENSG00000214530	44.0976	2.41076	0.398245	3.54243	0.000396454	0.00348346	2.36191	2.26341	0.172995	125.181	23.5195	STARD10
ENSG00000218980	ENSG00000218980	14.823	2.41066	0.407518	3.46159	0.000536991	0.00454414	2.36156	2.25635	0.150504	44.2455	8.3474	FTH1P15
ENSG00000198355	ENSG00000198355	377.479	2.37126	0.178126	7.69825	1.3794e-14	6.20283e-13	2.36135	2.34165	0.0361769	1114.37	215.151	PIM3
ENSG00000197150	ENSG00000197150	45.689	2.44496	0.511992	2.82222	0.00476923	0.0300038	2.36113	2.20362	0.285259	75.373	13.7249	ABCB8
ENSG00000171813	ENSG00000171813	77.5723	2.37906	0.271915	5.07167	3.94339e-07	6.56254e-06	2.35612	2.30997	0.0779953	199.814	38.263	PWWP2B
ENSG00000258199	ENSG00000258199	21.5085	2.41468	0.442871	3.19433	0.00140154	0.0104517	2.35433	2.23261	0.196032	55.2354	10.3871	RP11-977G19.5
ENSG00000179163	ENSG00000179163	325.127	2.41905	0.461415	3.07543	0.00210199	0.0147541	2.35429	2.22166	0.253607	1038.23	194.137	FUCA1
ENSG00000184730	ENSG00000184730	123.761	2.40146	0.393586	3.56076	0.000369786	0.00327724	2.35372	2.25719	0.180151	369.118	69.8777	APOBR
ENSG00000180953	ENSG00000180953	68.3758	2.38022	0.292416	4.72005	2.35788e-06	3.4134e-05	2.35359	2.30029	0.0900508	170.936	32.8336	ST20
ENSG00000105205	ENSG00000105205	121.095	12.334	4.18137	2.71058	0.00671649	0.0399562	2.35007	2.97451	20	473.982	0.0895029	CLC
ENSG00000101160	ENSG00000101160	41.2784	2.42913	0.514812	2.77601	0.005503	0.033769	2.34912	2.18435	0.300662	124.755	23.2237	CTSZ
ENSG00000173575	ENSG00000173575	515.518	2.36288	0.216299	6.30094	2.95854e-10	8.04549e-09	2.34827	2.31903	0.0546915	1427.49	277.79	CHD2
ENSG00000010803	ENSG00000010803	110.192	2.40131	0.411997	3.40125	0.000670784	0.00551729	2.34767	2.24319	0.192949	199.959	37.7779	SCMH1
ENSG00000119866	ENSG00000119866	51.0396	2.43833	0.535914	2.68388	0.00727724	0.0426921	2.34588	2.17384	0.307026	58.2196	10.744	BCL11A
ENSG00000101104	ENSG00000101104	80.2563	2.42483	0.52347	2.7219	0.00649079	0.0387794	2.34083	2.17165	0.319227	222.809	41.4232	PABPC1L
ENSG00000102858	ENSG00000102858	128.883	2.40371	0.45416	3.09077	0.00199636	0.0141093	2.34012	2.21177	0.241546	352.335	66.5945	MGRN1
ENSG00000174600	ENSG00000174600	74.4902	2.41461	0.520614	2.71719	0.00658394	0.0392998	2.33736	2.16364	0.316706	247.963	46.494	CMKLR1
ENSG00000281344	ENSG00000281344	189.417	2.38049	0.376306	3.66853	0.000243952	0.00225867	2.33574	2.24788	0.162308	278.636	53.3815	HELLPAR
ENSG00000111961	ENSG00000111961	286.581	2.37026	0.339992	4.03026	5.57158e-05	0.000611179	2.33461	2.26174	0.13625	830.607	160.592	SASH1
ENSG00000011114	ENSG00000011114	322.42	2.35143	0.238777	5.65979	1.51557e-08	3.14938e-07	2.33364	2.29773	0.0655693	734.107	143.838	BTBD7
ENSG00000176396	ENSG00000176396	26.3105	2.3977	0.454384	3.07604	0.0020977	0.0147346	2.33268	2.20531	0.198598	43.79	8.37596	EID2
ENSG00000108773	ENSG00000108773	197.014	2.42285	0.543076	2.61999	0.00879321	0.0499745	2.33204	2.15058	0.349719	485.807	90.6025	KAT2A
ENSG00000164951	ENSG00000164951	97.7842	2.39186	0.442902	3.14259	0.00167458	0.0121391	2.33137	2.20878	0.226888	249.133	47.3887	PDP1
ENSG00000142166	ENSG00000142166	136.376	2.35302	0.273478	4.94747	7.51852e-07	1.19407e-05	2.32971	2.28256	0.0818797	267.977	52.504	IFNAR1
ENSG00000078177	ENSG00000078177	185.595	2.33974	0.188059	7.12403	1.04815e-12	3.88732e-11	2.32873	2.30635	0.0368565	377.052	74.5762	N4BP2
ENSG00000145016	ENSG00000145016	224.363	2.35173	0.29253	4.62082	3.82234e-06	5.31226e-05	2.32541	2.27103	0.0995175	654.439	128.13	KIAA0226
ENSG00000177189	ENSG00000177189	559.735	2.34701	0.264385	5.09485	3.49009e-07	5.84313e-06	2.32532	2.28104	0.0824115	1378.92	271.06	RPS6KA3
ENSG00000275023	ENSG00000275023	118.454	2.3355	0.184762	7.22824	4.89277e-13	1.87534e-11	2.3251	2.30324	0.0342361	312.922	61.9185	MLLT6
ENSG00000204160	ENSG00000204160	60.2557	2.36922	0.385748	3.54951	0.000385949	0.00340191	2.32318	2.22946	0.162987	136.812	26.4379	ZDHHC18
ENSG00000141564	ENSG00000141564	20.794	2.40783	0.525741	2.67781	0.0074106	0.04337	2.32291	2.15166	0.285757	47.0834	8.87119	RPTOR
ENSG00000166888	ENSG00000166888	338.782	2.33953	0.247722	5.40738	6.39535e-08	1.21487e-06	2.32056	2.2815	0.0713056	885.362	174.851	STAT6
ENSG00000136161	ENSG00000136161	198.739	2.33517	0.220662	6.05075	1.4417e-09	3.53925e-08	2.32006	2.2891	0.0530073	386.625	76.5608	RCBTB2
ENSG00000123983	ENSG00000123983	379.616	2.33774	0.242378	5.51925	3.40447e-08	6.73664e-07	2.31952	2.28217	0.0680614	849.323	168.219	ACSL3
ENSG00000054965	ENSG00000054965	128.922	2.36913	0.410081	3.33868	0.000841778	0.00675052	2.31777	2.21122	0.195937	355.771	68.8004	FAM168A
ENSG00000225840	ENSG00000225840	301.032	2.33122	0.212697	6.25879	3.87979e-10	1.02641e-08	2.31731	2.28837	0.0518225	842.73	167.146	AC010970.2
ENSG00000128016	ENSG00000128016	1799.65	2.32122	0.135467	9.75314	1.78852e-22	1.71548e-20	2.31557	2.30382	0.0216687	5651.51	1131.07	ZFP36
ENSG00000170142	ENSG00000170142	275.792	2.32359	0.172203	7.68623	1.51537e-14	6.76739e-13	2.31448	2.29546	0.0325775	693.652	138.757	UBE2E1
ENSG00000015475	ENSG00000015475	1148.86	2.31821	0.11597	11.3668	6.11706e-30	1.05403e-27	2.31406	2.30545	0.0153993	2790.44	559.672	BID
ENSG00000140332	ENSG00000140332	160.731	2.33332	0.251631	5.29869	1.16638e-07	2.13445e-06	2.31379	2.27332	0.0703008	368.618	72.9858	TLE3
ENSG00000185262	ENSG00000185262	72.552	2.36381	0.407718	3.34498	0.000822888	0.0066221	2.31343	2.20751	0.189287	206.672	40.1741	UBALD2
ENSG00000135862	ENSG00000135862	297.645	2.34357	0.314383	4.27368	1.92277e-05	0.000231529	2.31254	2.25011	0.111905	313.271	61.4125	LAMC1
ENSG00000149311	ENSG00000149311	251.011	2.35557	0.409465	3.31059	0.000931001	0.00737491	2.30426	2.19763	0.197987	630.487	123.143	ATM
ENSG00000162413	ENSG00000162413	206.803	2.31953	0.238809	5.52545	3.28645e-08	6.51635e-07	2.30202	2.26528	0.0641068	479.75	96.0278	KLHL21
ENSG00000001084	ENSG00000001084	91.8149	2.35677	0.425087	3.19176	0.00141409	0.0105211	2.30095	2.18668	0.204684	172.992	33.8673	GCLC
ENSG00000177303	ENSG00000177303	30.3444	2.3734	0.493608	2.78238	0.00539622	0.0331974	2.29976	2.14563	0.265466	79.6948	15.3679	CASKIN2
ENSG00000280383	ENSG00000280383	25.5406	2.36554	0.467616	2.92021	0.00349794	0.0229631	2.29936	2.16048	0.227101	60.4151	11.6813	CTA-941F9.10
ENSG00000137478	ENSG00000137478	116.495	2.34011	0.367246	3.64909	0.000263171	0.0024148	2.29869	2.21248	0.153386	246.697	48.7624	FCHSD2
ENSG00000104205	ENSG00000104205	34.3452	2.35827	0.455178	2.98404	0.0028447	0.0192859	2.29577	2.16356	0.223025	82.3465	16.1082	SGK3
ENSG00000002586	ENSG00000002586	437.486	2.30554	0.194519	6.71166	1.92429e-11	6.1222e-10	2.29394	2.26942	0.0431359	905.68	183.434	CD99
ENSG00000140386	ENSG00000140386	99.8064	2.34669	0.416777	3.23121	0.00123267	0.0093939	2.2933	2.18277	0.198208	204.425	40.3295	SCAPER
ENSG00000108468	ENSG00000108468	190.402	2.31698	0.284748	4.62507	3.74469e-06	5.21551e-05	2.29202	2.23975	0.091568	362.327	72.6104	CBX1
ENSG00000144802	ENSG00000144802	1103.35	2.30179	0.221369	5.88061	4.08746e-09	9.28669e-08	2.28688	2.25493	0.0582233	3285.72	666.497	NFKBIZ
ENSG00000143878	ENSG00000143878	176.048	2.30688	0.265617	4.92017	8.64683e-07	1.36326e-05	2.28562	2.23949	0.0805736	503.062	101.754	RHOB
ENSG00000152127	ENSG00000152127	154.692	2.29985	0.239438	5.42875	5.67496e-08	1.08543e-06	2.28238	2.24499	0.0628834	350.263	71.033	MGAT5
ENSG00000101974	ENSG00000101974	311.597	2.30484	0.275426	4.73754	2.16324e-06	3.15273e-05	2.28163	2.23234	0.0875517	588.029	118.785	ATP11C
ENSG00000205339	ENSG00000205339	564.192	2.29153	0.1816	7.11197	1.14402e-12	4.20287e-11	2.28145	2.25991	0.0377524	1120.61	228.889	IPO7
ENSG00000112531	ENSG00000112531	1017.75	2.28861	0.153342	8.40354	4.33215e-17	2.51795e-15	2.28145	2.26606	0.0274237	2541.32	520.032	QKI
ENSG00000104885	ENSG00000104885	232.732	2.30159	0.264778	4.91578	8.84291e-07	1.39079e-05	2.28039	2.23452	0.0809461	642.096	130.129	DOT1L
ENSG00000112773	ENSG00000112773	175.976	2.28405	0.188382	6.81621	9.34735e-12	3.09528e-10	2.27334	2.24994	0.037744	425.414	87.019	FAM46A
ENSG00000141480	ENSG00000141480	326.947	2.28142	0.204122	6.27771	3.43595e-10	9.17715e-09	2.26885	2.24134	0.0476937	882.643	181.46	ARRB2
ENSG00000232368	ENSG00000232368	731.444	2.27368	0.133439	9.54502	1.3608e-21	1.18286e-19	2.26832	2.25652	0.0203912	2074.39	429.305	FTLP2
ENSG00000123684	ENSG00000123684	139.099	2.33331	0.465462	2.86448	0.00417694	0.0267971	2.26733	2.12884	0.252075	260.46	51.5773	LPGAT1
ENSG00000198740	ENSG00000198740	117.343	2.30343	0.366566	3.55578	0.000376859	0.00333386	2.26285	2.17514	0.152852	244.457	49.5495	ZNF652
ENSG00000136051	ENSG00000136051	238.517	2.30401	0.370074	3.52365	0.000425642	0.0037024	2.26244	2.17329	0.159933	459.173	92.8921	KIAA1033
ENSG00000136147	ENSG00000136147	101.66	2.33993	0.509396	2.63044	0.0085275	0.0487323	2.26218	2.09626	0.302842	240.517	47.5451	PHF11
ENSG00000168214	ENSG00000168214	1133.39	2.26658	0.135012	9.38121	6.52172e-21	5.26906e-19	2.26107	2.24897	0.0211452	2754.25	571.754	RBPJ
ENSG00000237456	ENSG00000237456	29.5389	2.30279	0.39909	3.2644	0.00109696	0.00851289	2.25611	2.15093	0.166224	83.4094	16.8063	RP11-154D3.1
ENSG00000138246	ENSG00000138246	182.968	2.27338	0.24069	5.29055	1.21948e-07	2.22327e-06	2.25592	2.21752	0.0641918	382.963	79.2147	DNAJC13
ENSG00000204394	ENSG00000204394	335.371	2.27617	0.262775	4.85652	1.19464e-06	1.81442e-05	2.25528	2.20965	0.0796518	629.936	130.045	VARS
ENSG00000164169	ENSG00000164169	144.272	2.29378	0.360187	3.59196	0.000328202	0.0029449	2.25494	2.16961	0.15012	365.677	74.4231	PRMT9
ENSG00000111647	ENSG00000111647	106.259	2.31714	0.461819	2.85207	0.0043436	0.0277111	2.2534	2.11521	0.247713	248.798	49.8833	UHRF1BP1L
ENSG00000198363	ENSG00000198363	309.457	2.26178	0.185449	6.80395	1.01786e-11	3.34775e-10	2.25144	2.22851	0.0382263	667.147	139.319	ASPH
ENSG00000139832	ENSG00000139832	64.4521	2.31516	0.486568	2.70293	0.00687304	0.0407258	2.24733	2.09144	0.27411	205.242	41.2014	RAB20
ENSG00000170385	ENSG00000170385	161.426	2.29863	0.412847	3.14555	0.00165774	0.012035	2.24731	2.13611	0.198198	319.886	65.2605	SLC30A1
ENSG00000229500	ENSG00000229500	55.2188	2.26871	0.295607	4.29188	1.77163e-05	0.000214124	2.24266	2.18441	0.0884359	124.907	25.8962	RPL17P1
ENSG00000179364	ENSG00000179364	119.035	2.28091	0.368776	3.4734	0.000513906	0.00436866	2.24064	2.15043	0.156654	309.768	63.6897	PACS2
ENSG00000153201	ENSG00000153201	681.017	2.24835	0.185085	6.74475	1.53289e-11	4.91711e-10	2.2381	2.21508	0.0398359	1562.59	328.748	RANBP2
ENSG00000040933	ENSG00000040933	108.655	2.2721	0.337767	3.7662	0.000165752	0.00160884	2.23806	2.16227	0.128562	243.82	50.6455	INPP4A
ENSG00000068650	ENSG00000068650	196.652	2.26062	0.276662	4.55656	5.1999e-06	7.08519e-05	2.23778	2.1866	0.0874436	457.838	95.5635	ATP11A
ENSG00000100605	ENSG00000100605	102.844	2.2714	0.338385	3.75726	0.000171781	0.001655	2.2374	2.16116	0.129096	244.507	50.6036	ITPK1
ENSG00000108175	ENSG00000108175	832.222	2.24173	0.131276	9.45895	3.11051e-21	2.59935e-19	2.23659	2.22496	0.0197324	2110.58	446.39	ZMIZ1
ENSG00000100092	ENSG00000100092	78.8887	2.25499	0.302963	4.14237	3.4373e-05	0.000392768	2.22814	2.16617	0.101186	226.468	47.3042	SH3BP1
ENSG00000230673	ENSG00000230673	167.934	2.23197	0.133526	9.22647	2.79689e-20	2.1525e-18	2.2267	2.21458	0.0157241	355.493	75.7221	PABPC1P3
ENSG00000162889	ENSG00000162889	182.445	2.24396	0.250052	4.97479	6.53186e-07	1.04333e-05	2.22548	2.1832	0.0708504	480.656	101.316	MAPKAPK2
ENSG00000131503	ENSG00000131503	36.1961	2.27261	0.411987	3.08896	0.00200857	0.0141647	2.22253	2.10995	0.179434	84.6899	17.5269	ANKHD1
ENSG00000101773	ENSG00000101773	231.47	2.27058	0.402757	3.15471	0.00160658	0.0117424	2.22246	2.11496	0.190672	495.875	102.656	RBBP8
ENSG00000179134	ENSG00000179134	150.282	2.25707	0.352198	3.56921	0.000358055	0.00318488	2.22037	2.13735	0.143248	358.41	74.772	SAMD4B
ENSG00000160213	ENSG00000160213	663.98	2.23153	0.20064	6.138	8.35675e-10	2.12271e-08	2.2196	2.19225	0.047132	1664.54	354.555	CSTB
ENSG00000127586	ENSG00000127586	80.9389	2.25804	0.382779	3.28661	0.00101401	0.00794202	2.2148	2.11693	0.163889	169.232	35.4784	CHTF18
ENSG00000112941	ENSG00000112941	175.881	2.22588	0.214354	5.71894	1.07192e-08	2.28352e-07	2.21227	2.18099	0.0498922	383.993	81.8384	PAPD7
ENSG00000095015	ENSG00000095015	136.703	2.26288	0.428641	2.94625	0.00321655	0.0214191	2.20874	2.08676	0.213783	298.334	62.233	MAP3K1
ENSG00000138071	ENSG00000138071	1543	2.21105	0.122996	9.84628	7.1131e-23	7.10252e-21	2.20658	2.1962	0.0176499	3875.34	836.818	ACTR2
ENSG00000142002	ENSG00000142002	94.9077	2.23284	0.299938	4.1103	3.95139e-05	0.000446792	2.20649	2.14533	0.0989939	223.943	47.6963	DPP9
ENSG00000172340	ENSG00000172340	214.232	2.22148	0.227729	5.36372	8.15244e-08	1.53073e-06	2.20607	2.17077	0.0565942	354.313	76.2238	SUCLG2
ENSG00000196396	ENSG00000196396	351.898	2.22321	0.252676	4.841	1.29187e-06	1.94842e-05	2.20449	2.16085	0.0745475	947.737	202.992	PTPN1
ENSG00000157216	ENSG00000157216	133.813	2.23234	0.318105	3.87401	0.00010706	0.00109534	2.20252	2.13399	0.114264	279.364	59.4992	SSBP3
ENSG00000176393	ENSG00000176393	269.252	2.25397	0.420487	2.9822	0.00286189	0.0193687	2.20171	2.0841	0.208086	478.915	100.466	RNPEP
ENSG00000116786	ENSG00000116786	172.82	2.20976	0.219988	5.49921	3.81503e-08	7.4957e-07	2.19567	2.1623	0.0537344	459.067	98.9711	PLEKHM2
ENSG00000151835	ENSG00000151835	290.221	2.23835	0.380968	3.25055	0.00115183	0.00887509	2.19527	2.09804	0.169005	383.363	81.1425	SACS
ENSG00000186416	ENSG00000186416	153.605	2.2603	0.478283	2.63505	0.00841251	0.0482048	2.1935	2.04214	0.268692	338.633	70.7641	NKRF
ENSG00000164818	ENSG00000164818	130.819	2.22592	0.344455	3.55903	0.000372226	0.00329437	2.19021	2.11063	0.124772	113.456	24.3795	DNAAF5
ENSG00000103642	ENSG00000103642	97.4368	2.2372	0.407007	3.03974	0.00236783	0.0163548	2.18922	2.07738	0.190831	250.497	53.0933	LACTB
ENSG00000241781	ENSG00000241781	22.0645	2.25137	0.466419	2.68294	0.00729785	0.0427967	2.18835	2.04333	0.221295	51.5876	10.7646	AL161626.1
ENSG00000071054	ENSG00000071054	468.656	2.1989	0.20116	5.95993	2.52341e-09	5.97728e-08	2.18708	2.15909	0.0468559	1148.6	249.988	MAP4K4
ENSG00000060138	ENSG00000060138	733.237	2.18997	0.137796	8.63572	5.83602e-18	3.6538e-16	2.18437	2.17123	0.0206704	933.069	204.979	YBX3
ENSG00000159788	ENSG00000159788	50.5307	2.23788	0.436241	2.83761	0.00454532	0.0287998	2.1831	2.05487	0.212602	127.956	26.9553	RGS12
ENSG00000173442	ENSG00000173442	72.2711	2.22441	0.381766	3.20722	0.00134023	0.0100833	2.18267	2.08317	0.165259	207.694	44.2449	EHBP1L1
ENSG00000223822	ENSG00000223822	24.1767	2.22169	0.38064	3.20956	0.00132936	0.0100132	2.18018	2.0812	0.138802	56.9585	12.2557	EEF1A1P1
ENSG00000187741	ENSG00000187741	71.2487	2.22949	0.417003	2.9484	0.00319426	0.021305	2.17854	2.06169	0.192838	126.826	27.0172	FANCA
ENSG00000110107	ENSG00000110107	69.4086	2.21398	0.348939	3.47905	0.000503188	0.00429341	2.17853	2.09543	0.132379	145.528	31.3034	PRPF19
ENSG00000085063	ENSG00000085063	184.234	2.21244	0.350383	3.46032	0.000539527	0.00455952	2.17654	2.09289	0.140529	290.517	62.797	CD59
ENSG00000159388	ENSG00000159388	1002.55	2.21977	0.43434	2.80833	0.00497987	0.0310083	2.16672	2.03784	0.225949	3134.09	672.836	BTG2
ENSG00000138660	ENSG00000138660	78.8652	2.20317	0.355805	3.38154	0.000720806	0.00588956	2.16594	2.07975	0.131837	98.9826	21.4555	AP1AR
ENSG00000166228	ENSG00000166228	177.677	2.1838	0.25057	4.72444	2.30751e-06	3.34297e-05	2.16534	2.12193	0.0661386	214.445	47.2358	PCBD1
ENSG00000148200	ENSG00000148200	258.28	2.18151	0.246872	4.78591	1.70215e-06	2.51651e-05	2.16374	2.12141	0.0677341	363.894	80.16	NR6A1
ENSG00000103496	ENSG00000103496	160.813	2.22089	0.461419	2.64595	0.00814615	0.0469549	2.16079	2.01633	0.251392	466.981	100.231	STX4
ENSG00000097007	ENSG00000097007	177.112	2.19139	0.327737	3.6352	0.000277768	0.00252966	2.1604	2.0862	0.123691	375.562	82.1731	ABL1
ENSG00000103326	ENSG00000103326	42.4151	2.18457	0.298224	3.97207	7.12508e-05	0.000766054	2.15926	2.09717	0.0871802	100.694	22.3088	CAPN15
ENSG00000197136	ENSG00000197136	87.6533	2.19143	0.341916	3.48458	0.000492917	0.00421687	2.15775	2.07708	0.129397	181.114	39.6784	PCNXL3
ENSG00000108639	ENSG00000108639	619.719	2.16372	0.180882	6.43361	1.24606e-10	3.53629e-09	2.1543	2.13125	0.0379353	1452.68	323.917	SYNGR2
ENSG00000163162	ENSG00000163162	510.028	2.169	0.232593	5.02594	5.00965e-07	8.20377e-06	2.15347	2.11547	0.0634433	1289.76	286.903	RNF149
ENSG00000157350	ENSG00000157350	114.447	2.18442	0.351968	3.36512	0.000765099	0.00620978	2.14909	2.06321	0.141705	281.269	61.7467	ST3GAL2
ENSG00000170542	ENSG00000170542	1291.87	2.15538	0.170135	6.79094	1.11407e-11	3.64572e-10	2.14708	2.12658	0.0342161	3576.58	802.666	SERPINB9
ENSG00000166398	ENSG00000166398	99.7359	2.17278	0.304574	3.85056	0.00011785	0.00118587	2.14636	2.08146	0.103708	257.81	57.1347	KIAA0355
ENSG00000047849	ENSG00000047849	302.612	2.14589	0.151909	7.54326	4.58361e-14	1.96148e-12	2.13927	2.12287	0.0241828	554.433	125.159	MAP4
ENSG00000089094	ENSG00000089094	148.852	2.15402	0.247569	4.66142	3.14042e-06	4.45354e-05	2.13657	2.09324	0.0675456	323.231	72.7745	KDM2B
ENSG00000161010	ENSG00000161010	44.9505	2.1723	0.363082	3.22875	0.00124331	0.00946012	2.1351	2.04322	0.139773	106.354	23.6339	C5orf45
ENSG00000123933	ENSG00000123933	86.3359	2.17145	0.358341	3.2691	0.0010789	0.00838946	2.13502	2.04564	0.144453	202.704	45.0712	MXD4
ENSG00000204389	ENSG00000204389	4113.74	2.14114	0.148352	7.69213	1.44709e-14	6.4773e-13	2.13486	2.11916	0.0262713	12005	2721.31	HSPA1A
ENSG00000213123	ENSG00000213123	24.8846	2.1913	0.452905	2.63034	0.00852984	0.0487323	2.13191	1.99327	0.190841	35.5601	7.81708	TCTEX1D2
ENSG00000188559	ENSG00000188559	210.437	2.15499	0.299172	3.86061	0.000113103	0.0011464	2.12946	2.06656	0.102746	414.132	93.0326	RALGAPA2
ENSG00000196712	ENSG00000196712	329.865	2.14293	0.246366	4.63916	3.49829e-06	4.90038e-05	2.12569	2.08261	0.0702439	737.553	167.099	NF1
ENSG00000112137	ENSG00000112137	147.765	2.13624	0.20127	5.64538	1.64814e-08	3.40668e-07	2.12475	2.09583	0.0424892	317.829	71.9977	PHACTR1
ENSG00000142552	ENSG00000142552	97.3055	2.17265	0.426943	2.74663	0.00602119	0.0364347	2.12219	1.99561	0.211811	277.852	61.7885	RCN3
ENSG00000063245	ENSG00000063245	48.6987	2.14686	0.305923	3.74883	0.000177658	0.00170655	2.12081	2.05433	0.096807	125.12	28.3343	EPN1
ENSG00000076984	ENSG00000076984	22.9768	2.16883	0.417238	2.80135	0.00508894	0.0315161	2.12011	1.99943	0.173734	56.2361	12.4449	MAP2K7
ENSG00000065978	ENSG00000065978	643.742	2.12181	0.134982	8.31082	9.50413e-17	5.33299e-15	2.11664	2.10353	0.0202682	1202.45	276.244	YBX1
ENSG00000176973	ENSG00000176973	24.3129	2.15711	0.394455	2.93343	0.00335234	0.0221491	2.11369	2.00501	0.14819	50.287	11.3616	FAM89B
ENSG00000158545	ENSG00000158545	105.845	2.12775	0.258578	4.36137	1.29253e-05	0.000162576	2.10904	2.06117	0.0727494	257.522	58.8659	ZC3H18
ENSG00000153208	ENSG00000153208	96.8548	2.13892	0.332305	3.42733	0.000609539	0.0050741	2.10795	2.02989	0.123771	220.56	50.1914	MERTK
ENSG00000100280	ENSG00000100280	612.447	2.11764	0.209322	5.33934	9.3286e-08	1.72988e-06	2.10533	2.07379	0.0513595	1531.48	352.852	AP1B1
ENSG00000156110	ENSG00000156110	287.753	2.12975	0.299058	3.7777	0.000158286	0.00154641	2.1043	2.04103	0.101659	337.577	77.3406	ADK
ENSG00000172292	ENSG00000172292	123.202	2.14805	0.394812	2.90784	0.00363939	0.0237954	2.1039	1.99551	0.17749	201.859	45.5556	CERS6
ENSG00000147894	ENSG00000147894	243.447	2.14977	0.414619	2.77307	0.00555306	0.0340547	2.10248	1.98206	0.203763	722.75	162.942	C9orf72
ENSG00000234488	ENSG00000234488	12.8726	2.14263	0.387991	2.94498	0.00322971	0.0214932	2.10117	1.99508	0.117647	30.9862	7.00198	AC096664.1
ENSG00000067182	ENSG00000067182	257.268	2.10506	0.201633	5.48055	4.24002e-08	8.23927e-07	2.09365	2.06425	0.0448993	491.511	114.191	TNFRSF1A
ENSG00000143319	ENSG00000143319	127.889	2.11466	0.302725	3.68209	0.000231332	0.00215825	2.08903	2.02357	0.102573	259.03	59.6522	ISG20L2
ENSG00000173436	ENSG00000173436	114.265	2.10078	0.21527	5.1135	3.16245e-07	5.31744e-06	2.08788	2.05428	0.0478533	246.616	57.5483	MINOS1
ENSG00000149091	ENSG00000149091	108.91	2.10629	0.275852	4.01046	6.06004e-05	0.000660297	2.08516	2.03036	0.0839506	259.922	60.2576	DGKZ
ENSG00000100644	ENSG00000100644	996.263	2.09169	0.181987	5.99877	1.9882e-09	4.74997e-08	2.08247	2.05834	0.0389947	2449.88	574.386	HIF1A
ENSG00000109381	ENSG00000109381	182.357	2.09952	0.24915	4.41308	1.01908e-05	0.000130801	2.08225	2.03737	0.0696538	393.297	91.6071	ELF2
ENSG00000103966	ENSG00000103966	125.873	2.111	0.331941	3.34699	0.000816934	0.00658928	2.08059	2.00179	0.126061	307.563	71.2833	EHD4
ENSG00000228499	ENSG00000228499	28.451	2.09399	0.252639	4.33025	1.48938e-05	0.000184947	2.07648	2.03005	0.0445121	58.6265	13.9	TMSB10P1
ENSG00000152409	ENSG00000152409	114.634	2.09018	0.230256	4.73465	2.19428e-06	3.19319e-05	2.07565	2.03694	0.0571374	292.155	68.9137	JMY
ENSG00000165802	ENSG00000165802	127.437	2.10105	0.307914	3.57583	0.000349125	0.00311926	2.07496	2.00668	0.108325	348.339	80.9885	NSMF
ENSG00000184640	ENSG00000184640	167.798	2.08766	0.252749	4.30332	1.68257e-05	0.000204851	2.07008	2.0236	0.0722256	426.313	100.132	2019-09-09
ENSG00000241399	ENSG00000241399	42.484	2.10441	0.35489	3.11197	0.00185841	0.0133082	2.07002	1.97984	0.132598	103.095	24.0392	CD302
ENSG00000184897	ENSG00000184897	200.509	2.09513	0.305823	3.58091	0.000342396	0.0030666	2.06932	2.00194	0.108262	472.826	110.457	H1FX
ENSG00000075239	ENSG00000075239	316.029	2.0877	0.260188	4.18045	2.90934e-05	0.00033719	2.06874	2.01986	0.0752314	314.895	74.0895	ACAT1
ENSG00000101901	ENSG00000101901	596.368	2.07362	0.135612	7.91682	2.43663e-15	1.20111e-13	2.06855	2.05499	0.0208127	1492.51	354.999	ALG13
ENSG00000122862	ENSG00000122862	6704.83	2.07773	0.201502	5.3485	8.86861e-08	1.65245e-06	2.06657	2.03679	0.0486765	20559.3	4870.27	SRGN
ENSG00000178718	ENSG00000178718	59.925	2.10149	0.360605	3.05456	0.00225387	0.0156677	2.06491	1.97294	0.12523	61.4563	14.4121	RPP25
ENSG00000163870	ENSG00000163870	293.55	2.08339	0.279218	3.88009	0.000104416	0.00107117	2.06188	2.00537	0.0906374	638.952	150.459	TPRA1
ENSG00000270647	ENSG00000270647	58.9594	2.09944	0.372043	2.95513	0.00312537	0.0209121	2.06102	1.9628	0.145509	92.5467	21.5866	TAF15
ENSG00000104218	ENSG00000104218	118.051	2.10951	0.42274	2.62456	0.00867609	0.0494098	2.05952	1.93472	0.201899	152.295	35.2334	CSPP1
ENSG00000086619	ENSG00000086619	123.49	2.09555	0.377467	2.90237	0.00370352	0.0241579	2.05647	1.95496	0.164008	270.385	63.1329	ERO1LB
ENSG00000118985	ENSG00000118985	391.161	2.06508	0.220217	4.83649	1.32151e-06	1.9885e-05	2.05182	2.01615	0.0563735	1015.54	242.393	ELL2
ENSG00000162909	ENSG00000162909	324.76	2.06742	0.244936	4.35795	1.31284e-05	0.000165024	2.05091	2.00704	0.0685472	542.143	129.154	CAPN2
ENSG00000071246	ENSG00000071246	82.2313	2.07908	0.336732	3.20456	0.00135268	0.0101652	2.04836	1.96634	0.127066	209.273	49.6174	VASH1
ENSG00000178719	ENSG00000178719	301.334	2.07914	0.346037	3.11856	0.00181738	0.013048	2.04679	1.96024	0.141612	865.377	204.734	GRINA
ENSG00000125503	ENSG00000125503	74.4909	2.08592	0.386953	2.80634	0.00501085	0.0311614	2.0452	1.93828	0.169094	179.044	42.0266	PPP1R12C
ENSG00000089280	ENSG00000089280	547.931	2.06189	0.25164	4.21989	2.44419e-05	0.000286603	2.04457	1.99816	0.0744384	1173.82	281.018	FUS
ENSG00000170899	ENSG00000170899	173.311	2.06736	0.290806	3.67034	0.000242227	0.00224484	2.04418	1.98266	0.0955366	315.304	75.1274	GSTA4
ENSG00000177000	ENSG00000177000	119.065	2.07959	0.363742	2.96802	0.00299729	0.0201729	2.04417	1.94857	0.153447	349.885	82.7452	MTHFR
ENSG00000133275	ENSG00000133275	119.39	2.06824	0.302035	3.53681	0.000404994	0.0035441	2.04345	1.97701	0.102931	286.76	68.5303	CSNK1G2
ENSG00000105723	ENSG00000105723	31.617	2.06996	0.32093	3.33395	0.00085622	0.00684378	2.04234	1.96723	0.0999986	80.009	19.0727	GSK3A
ENSG00000144426	ENSG00000144426	209.756	2.06814	0.318737	3.35118	0.000804674	0.00650257	2.0406	1.96676	0.118377	521.64	124.631	NBEAL1
ENSG00000181481	ENSG00000181481	162.447	2.05809	0.298751	3.5417	0.000397553	0.00349154	2.03385	1.96869	0.101777	349.242	84.0132	RNF135
ENSG00000183864	ENSG00000183864	405.623	2.04588	0.21165	4.94156	7.75007e-07	1.22684e-05	2.03372	2.00053	0.0519438	1015.4	245.81	TOB2
ENSG00000170919	ENSG00000170919	76.3298	2.06224	0.337257	3.14965	0.00163468	0.011892	2.03168	1.94896	0.126451	186.303	44.8022	TPT1-AS1
ENSG00000164430	ENSG00000164430	64.6168	2.07059	0.380299	2.81513	0.0048758	0.0305454	2.03102	1.92764	0.156709	112.36	26.7167	MB21D1
ENSG00000148737	ENSG00000148737	120.161	2.04765	0.282099	3.71378	0.00020419	0.00193374	2.02619	1.96768	0.0888653	281.215	67.9624	TCF7L2
ENSG00000077232	ENSG00000077232	489.414	2.03367	0.177793	5.8139	6.10347e-09	1.34435e-07	2.02508	2.00153	0.0357795	859.128	209.652	DNAJC10
ENSG00000197943	ENSG00000197943	205.418	2.03832	0.228694	4.5402	5.61999e-06	7.62556e-05	2.0242	1.98539	0.0586725	453.762	110.483	PLCG2
ENSG00000145734	ENSG00000145734	346.987	2.04299	0.276575	3.77108	0.000162544	0.00158324	2.02224	1.96603	0.088993	654.957	158.686	BDP1
ENSG00000186283	ENSG00000186283	241.036	2.04156	0.281985	3.69367	0.000221037	0.00207413	2.01994	1.96161	0.0904599	374.077	90.7485	TOR3A
ENSG00000135870	ENSG00000135870	404.858	2.02823	0.18559	5.54035	3.01875e-08	6.0039e-07	2.01895	1.9932	0.0393426	923.554	226.589	RC3H1
ENSG00000120063	ENSG00000120063	885.066	2.02586	0.238892	4.29423	1.75304e-05	0.000212009	2.01055	1.96808	0.06774	2322.79	570.451	GNA13
ENSG00000088247	ENSG00000088247	135.877	2.0183	0.181866	5.59916	2.15397e-08	4.38702e-07	2.00944	1.9846	0.0336675	308.249	75.8667	KHSRP
ENSG00000169967	ENSG00000169967	556.097	2.01237	0.183276	5.52376	3.31822e-08	6.57264e-07	2.00338	1.97814	0.0389615	1346.96	333.985	MAP3K2
ENSG00000132005	ENSG00000132005	42.3939	2.03772	0.367638	2.82265	0.00476281	0.0299731	2.00213	1.90351	0.14555	111.927	27.3362	RFX1
ENSG00000087086	ENSG00000087086	16377.3	2.00182	0.121563	8.24119	1.70501e-16	9.40461e-15	1.99787	1.98668	0.0177072	43754.4	10925.2	FTL
ENSG00000198909	ENSG00000198909	128.248	2.00784	0.216639	4.65216	3.28474e-06	4.62787e-05	1.99534	1.96012	0.0499883	291.655	72.4165	MAP3K3
ENSG00000277048	ENSG00000277048	399.915	2.00679	0.210778	4.77656	1.78318e-06	2.63032e-05	1.99496	1.96159	0.0515109	1006.05	250.105	AL353644.10
ENSG00000063244	ENSG00000063244	53.5503	2.00947	0.263009	3.83816	0.000123962	0.00124287	1.99114	1.93952	0.0669799	115.324	28.5579	U2AF2
ENSG00000073792	ENSG00000073792	184.446	2.00682	0.248584	4.05021	5.11718e-05	0.000565795	1.9904	1.9442	0.0698215	423.052	105.071	IGF2BP2
ENSG00000171988	ENSG00000171988	601.176	2.00063	0.215274	4.64815	3.34932e-06	4.70863e-05	1.98831	1.95347	0.054394	1463.91	365.577	JMJD1C
ENSG00000143013	ENSG00000143013	149.204	2.02937	0.392931	2.61973	0.00879993	0.0499835	1.9882	1.87671	0.17847	269.095	65.9131	LMO4
ENSG00000198744	ENSG00000198744	40.6264	2.00643	0.267351	3.76446	0.000166907	0.00161523	1.98728	1.93418	0.060283	73.3518	17.9855	RP5-857K21.11
ENSG00000068323	ENSG00000068323	114.806	2.02186	0.384314	2.65891	0.00783946	0.0454427	1.98305	1.87551	0.170915	288.555	71.1172	TFE3
ENSG00000100401	ENSG00000100401	267.929	1.99725	0.253306	3.93695	8.25235e-05	0.000869018	1.98026	1.93222	0.0737276	554.284	139.044	RANGAP1
ENSG00000160741	ENSG00000160741	146.017	2.002	0.295303	3.39312	0.00069102	0.00566758	1.97903	1.91416	0.0996776	367.22	91.526	CRTC2
ENSG00000113552	ENSG00000113552	198.296	2.0039	0.330989	3.03303	0.0024211	0.0166931	1.97496	1.89418	0.126795	387.438	96.8391	GNPDA1
ENSG00000101596	ENSG00000101596	405.027	1.97832	0.148107	6.60549	3.96197e-11	1.20349e-09	1.97253	1.95581	0.0242509	878.386	222.717	SMCHD1
ENSG00000147416	ENSG00000147416	596.656	1.97944	0.205017	4.77735	1.77621e-06	2.62203e-05	1.96835	1.93653	0.0488054	1096.39	278.027	ATP6V1B2
ENSG00000141753	ENSG00000141753	279.019	1.98859	0.283478	3.48736	0.000487809	0.00418051	1.96722	1.90742	0.0909189	330.526	83.1982	IGFBP4
ENSG00000205269	ENSG00000205269	213.722	1.99174	0.3516	2.82065	0.00479264	0.0301219	1.95952	1.86831	0.14492	519.397	130.68	TMEM170B
ENSG00000071626	ENSG00000071626	233.417	1.96088	0.137945	6.96569	3.26791e-12	1.14236e-10	1.95589	1.94131	0.0189179	465.026	118.967	DAZAP1
ENSG00000159461	ENSG00000159461	146.217	1.97997	0.309167	3.1697	0.00152596	0.011254	1.95494	1.88376	0.108068	273.362	69.1513	AMFR
ENSG00000226608	ENSG00000226608	4391.33	1.95671	0.131195	7.29233	3.04634e-13	1.20315e-11	1.95222	1.93899	0.0205166	11619.1	2993.69	FTLP3
ENSG00000110315	ENSG00000110315	319.242	1.96293	0.222723	4.32344	1.53612e-05	0.000189894	1.95	1.91232	0.0569999	708.698	181.76	RNF141
ENSG00000281383	ENSG00000281383	274.306	1.96132	0.214233	4.48726	7.21443e-06	9.56243e-05	1.9494	1.91444	0.0526492	739.129	189.495	CH507-513H4.5
ENSG00000004399	ENSG00000004399	256.053	1.96247	0.253392	3.79836	0.000145658	0.00143892	1.94576	1.89723	0.0736931	534.059	137.014	PLXND1
ENSG00000198695	ENSG00000198695	6175.79	1.94423	0.0973683	9.6975	3.08989e-22	2.86491e-20	1.94176	1.93444	0.0112489	13128.1	3411.59	MT-ND6
ENSG00000231925	ENSG00000231925	241.867	1.95224	0.204533	4.65566	3.2294e-06	4.5565e-05	1.94143	1.90944	0.0472535	607.777	157.195	TAPBP
ENSG00000160305	ENSG00000160305	284.314	1.95328	0.220339	4.32643	1.51544e-05	0.000187704	1.94072	1.9037	0.0556768	691.31	178.51	DIP2A
ENSG00000178950	ENSG00000178950	273.524	1.96223	0.29458	3.26646	0.00108901	0.00845455	1.93985	1.8746	0.101684	719.224	184.458	GAK
ENSG00000084070	ENSG00000084070	306.051	1.95599	0.305881	3.12537	0.00177579	0.0127682	1.93191	1.86166	0.109874	728.186	187.706	SMAP2
ENSG00000148110	ENSG00000148110	234.462	1.95398	0.29583	3.22474	0.00126085	0.0095749	1.93129	1.86558	0.100663	409.956	105.728	HIATL1
ENSG00000136158	ENSG00000136158	87.2217	1.95408	0.301094	3.1687	0.00153123	0.0112763	1.93065	1.86259	0.0975818	161.063	41.4714	SPRY2
ENSG00000154229	ENSG00000154229	402.302	1.94303	0.233336	4.04153	5.31046e-05	0.000584511	1.92908	1.88749	0.0638247	1156.87	300.736	PRKCA
ENSG00000173457	ENSG00000173457	89.5609	1.93721	0.220985	4.24107	2.22453e-05	0.00026427	1.9246	1.8873	0.0479634	169.499	44.1479	PPP1R14B
ENSG00000269028	ENSG00000269028	159.269	1.93569	0.219993	4.25327	2.10676e-05	0.000251506	1.92327	1.88621	0.0536906	408.913	106.607	MTRNR2L12
ENSG00000162959	ENSG00000162959	108.743	1.94041	0.262798	3.57845	0.000345636	0.00309278	1.9227	1.87024	0.0759332	258.67	67.3592	MEMO1
ENSG00000136295	ENSG00000136295	366.603	1.92738	0.157065	5.90443	3.53872e-09	8.15412e-08	1.92107	1.90197	0.0278762	1028.74	270.528	TTYH3
ENSG00000165732	ENSG00000165732	1293.45	1.92466	0.156875	5.89421	3.76484e-09	8.63429e-08	1.91831	1.89931	0.0285031	1708.08	449.92	DDX21
ENSG00000139687	ENSG00000139687	656.503	1.92426	0.157346	5.87405	4.25263e-09	9.65068e-08	1.9179	1.89876	0.028502	1461.59	384.914	RB1
ENSG00000180104	ENSG00000180104	193.285	1.93654	0.274627	3.41021	0.000649126	0.00536011	1.91728	1.86004	0.0868046	478.894	125.175	EXOC3
ENSG00000143669	ENSG00000143669	278.773	1.94594	0.33707	2.80636	0.00501047	0.0311614	1.91685	1.83201	0.133392	591.455	153.606	LYST
ENSG00000080371	ENSG00000080371	375.306	1.93423	0.28927	3.22963	0.00123951	0.00943858	1.91289	1.84956	0.0984812	894.331	234.026	RAB21
ENSG00000081320	ENSG00000081320	497.184	1.91928	0.178738	5.14319	2.70116e-07	4.60204e-06	1.91112	1.88643	0.0365687	996.653	263.813	STK17B
ENSG00000196850	ENSG00000196850	275.684	1.91791	0.198554	4.62299	3.78252e-06	5.26443e-05	1.90785	1.87746	0.0444183	614.004	162.334	PPTC7
ENSG00000165169	ENSG00000165169	124.492	1.93787	0.345749	2.71257	0.00667631	0.0397658	1.90726	1.81819	0.135127	214.502	55.9174	DYNLT3
ENSG00000196642	ENSG00000196642	119.954	1.92519	0.267983	3.45243	0.00055556	0.0046727	1.90683	1.85224	0.0790604	251.705	65.9817	RABL6
ENSG00000157764	ENSG00000157764	236.77	1.92097	0.239103	3.85176	0.000117271	0.00118126	1.90641	1.86263	0.0655458	578.11	152.316	BRAF
ENSG00000159335	ENSG00000159335	118.173	1.91176	0.155297	5.8711	4.32917e-09	9.79017e-08	1.90566	1.8869	0.0226232	282.175	74.8684	PTMS
ENSG00000130725	ENSG00000130725	62.3573	1.9227	0.274099	3.36631	0.000761812	0.00618567	1.90354	1.84645	0.0769187	136.1	35.5454	UBE2M
ENSG00000131873	ENSG00000131873	303.467	1.92118	0.279307	3.29809	0.000973451	0.0076675	1.90136	1.84207	0.0911728	713.732	188.25	CHSY1
ENSG00000087266	ENSG00000087266	360.526	1.92297	0.32152	2.87065	0.00409633	0.026393	1.89692	1.81895	0.122225	929.685	245.146	SH3BP2
ENSG00000030582	ENSG00000030582	1027.58	1.90224	0.146526	6.15757	7.38679e-10	1.88504e-08	1.8968	1.88008	0.0250907	2567.11	686.808	GRN
ENSG00000213064	ENSG00000213064	264.072	1.90847	0.22412	4.05348	5.04605e-05	0.000558883	1.89574	1.85708	0.0571423	561.568	149.807	SFT2D2
ENSG00000114999	ENSG00000114999	114.009	1.92185	0.328011	2.81043	0.00494756	0.0308466	1.89443	1.81373	0.118485	167.456	44.1661	TTL
ENSG00000090621	ENSG00000090621	644.545	1.90361	0.191822	4.71066	2.4692e-06	3.56396e-05	1.89426	1.8658	0.0425831	1110.57	296.54	PABPC4
ENSG00000227295	ENSG00000227295	22.0771	1.91381	0.302516	3.02069	0.00252202	0.0173582	1.89117	1.82137	0.0797075	59.3	15.7282	ELL2P1
ENSG00000111276	ENSG00000111276	74.8587	1.90587	0.27961	3.23977	0.00119625	0.00915214	1.8863	1.82657	0.0842517	185.05	49.4288	CDKN1B
ENSG00000198840	ENSG00000198840	5212.31	1.88872	0.105301	8.43982	3.17814e-17	1.8752e-15	1.88592	1.87723	0.0131537	10816.3	2920.71	MT-ND3
ENSG00000181026	ENSG00000181026	208.865	1.90354	0.277721	3.25342	0.00114025	0.00881026	1.88404	1.82528	0.0871428	325.883	86.7801	AEN
ENSG00000161202	ENSG00000161202	151.606	1.89623	0.22518	3.98007	6.88943e-05	0.000741538	1.88344	1.84434	0.0553192	320.255	85.8001	DVL3
ENSG00000225697	ENSG00000225697	132.615	1.90013	0.267145	3.36943	0.000753245	0.00612377	1.88223	1.82757	0.0797817	300.24	80.647	SLC26A6
ENSG00000262246	ENSG00000262246	107.42	1.89168	0.199823	4.46235	8.10657e-06	0.000106435	1.88164	1.85067	0.0404654	237.629	63.9462	CORO7
ENSG00000005339	ENSG00000005339	264.066	1.89263	0.239042	3.73418	0.000188327	0.00179663	1.87828	1.83426	0.0657221	612.832	165.071	CREBBP
ENSG00000180776	ENSG00000180776	168.459	1.89066	0.274169	3.24859	0.00115977	0.00892921	1.87183	1.81433	0.0851705	348.66	93.8231	ZDHHC20
ENSG00000165185	ENSG00000165185	141	1.89357	0.307805	2.90305	0.00369552	0.0241138	1.86976	1.79796	0.106326	239.313	64.2281	KIAA1958
ENSG00000134046	ENSG00000134046	111.457	1.8874	0.290705	3.05257	0.00226893	0.0157442	1.86631	1.80183	0.0947315	263.668	70.9862	MBD2
ENSG00000106009	ENSG00000106009	117.79	1.88816	0.321201	2.76513	0.00568996	0.0347629	1.8624	1.78433	0.115698	216.528	58.5021	BRAT1
ENSG00000198624	ENSG00000198624	104.633	1.88182	0.282453	3.12199	0.00179634	0.0129112	1.86201	1.80092	0.0883469	237.192	64.3217	CCDC69
ENSG00000125505	ENSG00000125505	392.382	1.86726	0.158595	5.46841	4.54088e-08	8.78008e-07	1.86101	1.84129	0.0281769	866.395	237.885	MBOAT7
ENSG00000240230	ENSG00000240230	108.216	1.883	0.337038	2.61989	0.00879578	0.0499745	1.8549	1.76908	0.12932	249.868	67.7131	COX19
ENSG00000072364	ENSG00000072364	356.489	1.87416	0.307098	2.84651	0.00442015	0.0281279	1.85089	1.77899	0.111205	855.485	233.319	AFF4
ENSG00000109323	ENSG00000109323	343.046	1.86187	0.211454	4.07594	4.58286e-05	0.000511949	1.85081	1.816	0.051511	804.161	221.02	MANBA
ENSG00000182372	ENSG00000182372	159.308	1.87025	0.30564	2.84731	0.00440902	0.0280916	1.84733	1.77596	0.107854	406.475	111.126	CLN8
ENSG00000169926	ENSG00000169926	115.466	1.86242	0.250098	3.44831	0.000564107	0.00473437	1.84704	1.79863	0.0690599	290.127	79.6982	KLF13
ENSG00000185811	ENSG00000185811	356.106	1.86035	0.252824	3.40296	0.000666598	0.00548906	1.84456	1.79519	0.0740756	652.542	179.6	IKZF1
ENSG00000214753	ENSG00000214753	84.3202	1.86887	0.330156	2.63169	0.00849606	0.0485929	1.84197	1.75941	0.120785	174.695	47.7637	HNRNPUL2
ENSG00000135679	ENSG00000135679	221.41	1.86466	0.312609	2.76596	0.00567559	0.0346859	1.84063	1.76617	0.11352	457.31	125.649	MDM2
ENSG00000120129	ENSG00000120129	1484.88	1.85476	0.241384	3.54107	0.000398505	0.00349675	1.84049	1.79525	0.0695641	4176.45	1154.86	DUSP1
ENSG00000196950	ENSG00000196950	295.788	1.84717	0.184639	4.58827	4.46944e-06	6.15014e-05	1.83876	1.81206	0.0373183	481.587	134.293	SLC39A10
ENSG00000089818	ENSG00000089818	160.886	1.84516	0.218044	3.8761	0.000106144	0.00108661	1.83349	1.79643	0.0514797	310.971	86.5759	NECAP1
ENSG00000048828	ENSG00000048828	371.634	1.84291	0.211763	3.98044	6.87873e-05	0.000740795	1.8319	1.7969	0.0512824	678.924	189.089	FAM120A
ENSG00000168172	ENSG00000168172	405.409	1.83823	0.200084	4.18938	2.79717e-05	0.000324845	1.82844	1.79709	0.0461802	916.992	256.618	HOOK3
ENSG00000135363	ENSG00000135363	209.498	1.85288	0.3255	2.62022	0.00878737	0.0499559	1.82686	1.74643	0.12158	310.067	85.6272	LMO2
ENSG00000050344	ENSG00000050344	112.619	1.84588	0.290036	2.91646	0.00354026	0.0232252	1.82538	1.76074	0.0940469	250.629	69.7156	NFE2L3
ENSG00000280800	ENSG00000280800	38.2236	1.84683	0.300718	2.81603	0.00486211	0.0304798	1.82488	1.7555	0.0912666	101.2	27.9177	CH507-513H4.6
ENSG00000102189	ENSG00000102189	255.343	1.83387	0.19822	4.20682	2.58995e-05	0.000302331	1.82425	1.79349	0.042611	379.912	106.696	EEA1
ENSG00000120802	ENSG00000120802	554.999	1.83509	0.222798	3.74821	0.000178102	0.00170997	1.82295	1.78425	0.0576764	897.252	251.623	TMPO
ENSG00000067955	ENSG00000067955	385.539	1.82988	0.2116	3.92194	8.78386e-05	0.000918038	1.81895	1.78395	0.0510053	628.705	176.721	CBFB
ENSG00000069275	ENSG00000069275	1110.65	1.824	0.164477	5.00985	5.44711e-07	8.87402e-06	1.81741	1.79608	0.0316306	2017.47	569.468	NUCKS1
ENSG00000188315	ENSG00000188315	147.812	1.83751	0.293826	2.85035	0.00436716	0.0278432	1.81667	1.75022	0.0991235	381.7	106.939	C3orf62
ENSG00000095319	ENSG00000095319	259.493	1.83729	0.296859	2.82051	0.00479466	0.0301248	1.81578	1.74825	0.101306	385.029	107.661	NUP188
ENSG00000167193	ENSG00000167193	552.398	1.82565	0.229176	3.6027	0.000314933	0.00283236	1.81289	1.77192	0.0614258	1049.64	295.95	CRK
ENSG00000167258	ENSG00000167258	228.068	1.82649	0.273784	3.01878	0.00253799	0.0174557	1.80833	1.75043	0.0860632	438.664	123.656	CDK12
ENSG00000270714	ENSG00000270714	29.6591	1.82689	0.289603	2.85527	0.00430007	0.0275055	1.80675	1.74205	0.0706161	56.6628	16.1258	MINOS1P2
ENSG00000153922	ENSG00000153922	647.018	1.80836	0.14695	5.50088	3.77893e-08	7.43978e-07	1.80314	1.78602	0.0246663	1361.32	388.506	CHD1
ENSG00000075568	ENSG00000075568	269.986	1.82658	0.315542	2.61955	0.00880454	0.0499951	1.80261	1.72642	0.116661	594.331	167.641	TMEM131
ENSG00000135241	ENSG00000135241	316.785	1.81501	0.240573	3.3878	0.000704566	0.00576654	1.80109	1.75594	0.0672489	765.513	217.275	PNPLA8
ENSG00000135269	ENSG00000135269	252.596	1.80666	0.198305	4.06776	4.74664e-05	0.000528727	1.79716	1.76626	0.0409826	275.051	78.7071	TES
ENSG00000122417	ENSG00000122417	138.137	1.81436	0.273035	2.98263	0.00285786	0.01935	1.79644	1.73873	0.0833522	279.871	79.6257	ODF2L
ENSG00000117868	ENSG00000117868	406.197	1.81272	0.301622	2.69451	0.00704919	0.0415295	1.79095	1.72099	0.107285	871.773	248.007	ESYT2
ENSG00000171208	ENSG00000171208	115.555	1.8093	0.29672	2.72749	0.00638182	0.0382105	1.78801	1.72044	0.0907	113.697	32.7938	NETO2
ENSG00000170776	ENSG00000170776	375.98	1.7945	0.184135	4.31478	1.59762e-05	0.000195766	1.78641	1.75961	0.0389081	947.3	272.979	AKAP13
ENSG00000110395	ENSG00000110395	376.924	1.79338	0.205948	3.85234	0.000116992	0.00117911	1.78326	1.74987	0.0488734	830.521	239.716	CBL
ENSG00000213024	ENSG00000213024	554.212	1.79237	0.220467	3.59405	0.000325578	0.00292405	1.78078	1.74263	0.0568583	1129.44	326.101	NUP62
ENSG00000134086	ENSG00000134086	191.824	1.79124	0.222083	3.56281	0.000366901	0.0032576	1.77947	1.74078	0.0551174	418.176	120.277	VHL
ENSG00000026297	ENSG00000026297	549.356	1.78097	0.163698	4.77078	1.83517e-06	2.70496e-05	1.77461	1.75333	0.0309257	1358.58	395.291	RNASET2
ENSG00000213923	ENSG00000213923	296.62	1.78835	0.254455	3.09819	0.00194704	0.0138411	1.77299	1.72251	0.075061	634.571	183.565	CSNK1E
ENSG00000261236	ENSG00000261236	207.048	1.78138	0.250651	3.11741	0.00182448	0.0130893	1.76647	1.71747	0.0688889	259.133	75.7471	BOP1
ENSG00000132182	ENSG00000132182	268.818	1.78556	0.286052	2.74621	0.00602878	0.0364667	1.76623	1.7029	0.0953329	582.156	168.757	NUP210
ENSG00000075413	ENSG00000075413	412.902	1.78195	0.259197	3.01681	0.00255446	0.0175504	1.76607	1.71371	0.0787457	879.928	255.694	MARK3
ENSG00000168769	ENSG00000168769	443.407	1.77183	0.210431	3.66786	0.000244588	0.00226348	1.76142	1.72648	0.0517567	1194.49	349.618	TET2
ENSG00000182606	ENSG00000182606	270.1	1.77081	0.224722	3.43008	0.000603414	0.00503388	1.75896	1.71922	0.0579361	625.856	183.908	TRAK1
ENSG00000102908	ENSG00000102908	499.315	1.76268	0.178852	4.26432	2.00514e-05	0.000239964	1.75516	1.72978	0.0369361	1145.94	337.871	NFAT5
ENSG00000196428	ENSG00000196428	402.115	1.76998	0.265104	2.90445	0.00367895	0.0240202	1.7535	1.69874	0.0824957	889.932	260.771	TSC22D2
ENSG00000161671	ENSG00000161671	60.0803	1.76999	0.278703	2.76276	0.00573144	0.0349614	1.75186	1.69148	0.0778097	108.555	32.1369	EMC10
ENSG00000182087	ENSG00000182087	130.884	1.7659	0.283687	2.69982	0.00693769	0.041009	1.74712	1.68467	0.0910013	301.047	88.3263	TMEM259
ENSG00000106665	ENSG00000106665	250.656	1.75462	0.185562	4.06667	4.76893e-05	0.00053	1.74658	1.71925	0.0389175	695.549	205.963	CLIP2
ENSG00000186480	ENSG00000186480	1720.92	1.75729	0.237224	3.19232	0.00141135	0.0105047	1.74422	1.69999	0.067227	4637.05	1371.7	INSIG1
ENSG00000167978	ENSG00000167978	958.649	1.74554	0.137858	5.40806	6.37097e-08	1.21142e-06	1.74111	1.72591	0.0220669	2227.87	663.563	SRRM2
ENSG00000120254	ENSG00000120254	234.492	1.74234	0.230981	3.21387	0.00130958	0.00989092	1.72993	1.68801	0.0588155	321.773	95.74	MTHFD1L
ENSG00000125755	ENSG00000125755	95.9143	1.74352	0.283038	2.62692	0.00861605	0.0491524	1.72497	1.66279	0.0880088	206.687	61.4348	SYMPK
ENSG00000065000	ENSG00000065000	449.713	1.72958	0.220314	3.31156	0.000927787	0.00735843	1.7184	1.6801	0.0564105	891.112	268.416	AP3D1
ENSG00000086062	ENSG00000086062	951.939	1.72582	0.183099	3.96406	7.36844e-05	0.000787436	1.71812	1.69144	0.0395794	2440.54	738.054	B4GALT1
ENSG00000104824	ENSG00000104824	316.738	1.7208	0.239651	3.00772	0.00263212	0.0179951	1.70767	1.66252	0.0663639	640.613	194.21	HNRNPL
ENSG00000071564	ENSG00000071564	210.879	1.7177	0.217176	3.30471	0.000950753	0.00750694	1.7069	1.66964	0.0520524	364.074	110.708	TCF3
ENSG00000176915	ENSG00000176915	436.558	1.71543	0.221641	3.22786	0.00124719	0.00948221	1.70421	1.66542	0.0570304	848.24	258.472	ANKLE2
ENSG00000120705	ENSG00000120705	662.734	1.70717	0.126888	5.57322	2.50072e-08	5.03531e-07	1.7035	1.69057	0.0179533	1202.42	368.402	ETF1
ENSG00000173120	ENSG00000173120	246.809	1.71858	0.262847	2.73384	0.00626004	0.0376201	1.70284	1.64881	0.0798275	531.226	161.222	KDM2A
ENSG00000262814	ENSG00000262814	80.2691	1.71606	0.241866	2.96056	0.0030708	0.0205894	1.7027	1.65674	0.055725	115.512	34.6657	MRPL12
ENSG00000225422	ENSG00000225422	61.6163	1.71325	0.263186	2.71007	0.0067269	0.040006	1.6975	1.64335	0.0671696	103.556	31.6982	RBMS1P1
ENSG00000110721	ENSG00000110721	189.903	1.70877	0.241105	2.93966	0.00328575	0.0218053	1.69555	1.64986	0.0651692	359.006	109.681	CHKA
ENSG00000049860	ENSG00000049860	324.626	1.70651	0.224319	3.14959	0.00163499	0.011892	1.69508	1.65536	0.057357	541.312	165.781	HEXB
ENSG00000198743	ENSG00000198743	721.196	1.7002	0.169155	4.13942	3.48189e-05	0.000397397	1.69371	1.67087	0.0333583	1650.73	507.574	SLC5A3
ENSG00000048707	ENSG00000048707	172.189	1.69605	0.216169	3.21995	0.00128214	0.00969493	1.68551	1.64853	0.051634	369.442	114.13	VPS13D
ENSG00000231167	ENSG00000231167	92.7826	1.69066	0.18908	3.65272	0.000259478	0.00238993	1.68262	1.65415	0.0305472	131.544	41.1047	YBX1P2
ENSG00000119471	ENSG00000119471	164.6	1.69098	0.231142	2.98943	0.00279497	0.0190017	1.67894	1.63684	0.0583651	285.794	88.5345	HSDL2
ENSG00000066084	ENSG00000066084	296.412	1.69097	0.250205	2.76161	0.00575173	0.0350632	1.67689	1.62777	0.0719204	507.318	157.036	DIP2B
ENSG00000117984	ENSG00000117984	340.329	1.68401	0.194687	3.51341	0.000442399	0.00383012	1.67552	1.64537	0.0434021	778.621	242.619	CTSD
ENSG00000124831	ENSG00000124831	722.33	1.67928	0.185431	3.66327	0.000249017	0.00230338	1.67159	1.64419	0.0403453	1732.28	540.964	LRRFIP1
ENSG00000034677	ENSG00000034677	312.223	1.68069	0.226582	3.00419	0.00266288	0.0181798	1.66925	1.62868	0.0595817	794.083	247.666	RNF19A
ENSG00000167522	ENSG00000167522	417.508	1.66857	0.224219	2.98178	0.00286575	0.0193881	1.6574	1.61768	0.0584743	863.325	271.233	ANKRD11
ENSG00000105323	ENSG00000105323	340.599	1.65594	0.153511	4.27294	1.92915e-05	0.000232154	1.65072	1.63184	0.0260014	712.76	225.735	HNRNPUL1
ENSG00000103187	ENSG00000103187	3081.74	1.65285	0.0990778	6.58929	4.41943e-11	1.32794e-09	1.65068	1.64275	0.0115446	6661.75	2118.72	COTL1
ENSG00000137409	ENSG00000137409	866.198	1.65245	0.148298	4.3996	1.08453e-05	0.000137928	1.6476	1.62995	0.0255318	1854.11	589.936	MTCH1
ENSG00000124151	ENSG00000124151	392.653	1.65794	0.250367	2.6279	0.00859142	0.0490424	1.64416	1.59492	0.0733695	853.906	270.756	NCOA3
ENSG00000104870	ENSG00000104870	1102.7	1.64626	0.121645	5.31271	1.08006e-07	1.98395e-06	1.643	1.63109	0.0172119	2911.16	930.225	FCGRT
ENSG00000126247	ENSG00000126247	991.097	1.64713	0.173495	3.72993	0.000191534	0.00182364	1.6405	1.61647	0.0353704	2087.88	666.307	CAPNS1
ENSG00000204217	ENSG00000204217	217.733	1.64792	0.242725	2.66936	0.00759954	0.0442893	1.635	1.58867	0.0670712	443.615	141.26	BMPR2
ENSG00000101966	ENSG00000101966	230.597	1.64417	0.225749	2.85349	0.00432413	0.0276254	1.63302	1.59277	0.0572794	414.623	132.882	XIAP
ENSG00000168710	ENSG00000168710	725.799	1.63357	0.186404	3.39891	0.00067655	0.00556062	1.626	1.59832	0.0406226	1464.87	472.109	AHCYL1
ENSG00000148362	ENSG00000148362	150.126	1.62699	0.229161	2.73602	0.00621878	0.0374068	1.61558	1.57419	0.057306	282.379	90.8518	C9orf142
ENSG00000146066	ENSG00000146066	393.827	1.62211	0.185274	3.3578	0.000785668	0.0063661	1.61468	1.58734	0.0388959	693.899	225.526	HIGD2A
ENSG00000171603	ENSG00000171603	128.991	1.61977	0.219711	2.82085	0.00478962	0.0301126	1.60936	1.57119	0.051691	256.914	83.4302	CLSTN1
ENSG00000166128	ENSG00000166128	305.867	1.61598	0.180215	3.41802	0.000630791	0.00523312	1.60897	1.58308	0.0366789	694.46	226.39	RAB8B
ENSG00000197982	ENSG00000197982	108.144	1.60931	0.197341	3.08758	0.00201791	0.0142255	1.60094	1.57002	0.0398499	231.542	76.1126	C1orf122
ENSG00000114331	ENSG00000114331	677.563	1.60717	0.201819	3.0085	0.00262544	0.017981	1.59845	1.56612	0.0477083	1328.97	436.377	ACAP2
ENSG00000213539	ENSG00000213539	81.1689	1.60312	0.163459	3.68976	0.000224469	0.0021043	1.59741	1.57604	0.0193349	124.494	41.1712	YBX1P6
ENSG00000127948	ENSG00000127948	201.189	1.60812	0.229723	2.6472	0.00811621	0.0467962	1.59682	1.55522	0.0591109	377.526	123.672	POR
ENSG00000180370	ENSG00000180370	733.472	1.5983	0.101106	5.91755	3.26782e-09	7.57473e-08	1.59611	1.58786	0.0110999	1362.92	450.22	PAK2
ENSG00000113648	ENSG00000113648	1198.75	1.59966	0.154929	3.87053	0.0001086	0.0011066	1.59452	1.57531	0.0280017	1943.87	640.974	H2AFY
ENSG00000148672	ENSG00000148672	490.271	1.594	0.15938	3.72695	0.000193813	0.00184084	1.58859	1.56827	0.028308	728.962	241.548	GLUD1
ENSG00000141524	ENSG00000141524	428.382	1.5974	0.220639	2.70759	0.00677734	0.0402445	1.58704	1.5486	0.0567675	944.633	311.955	TMC6
ENSG00000258890	ENSG00000258890	197.678	1.59388	0.198628	2.98993	0.00279038	0.0189771	1.5855	1.55419	0.042632	336.875	111.491	CEP95
ENSG00000126934	ENSG00000126934	237.291	1.58688	0.213836	2.74453	0.00605984	0.0366091	1.5772	1.54106	0.0518534	522.452	173.82	MAP2K2
ENSG00000100836	ENSG00000100836	181.939	1.58424	0.212006	2.75575	0.00585572	0.0355857	1.57474	1.5392	0.0498767	389.224	129.927	PABPN1
ENSG00000146676	ENSG00000146676	210.175	1.58189	0.189643	3.06833	0.00215258	0.0150658	1.57427	1.54571	0.0396943	456.771	152.477	PURB
ENSG00000051620	ENSG00000051620	220.841	1.5813	0.19594	2.96674	0.00300972	0.0202426	1.5732	1.54274	0.0412231	326.3	109.283	HEBP2
ENSG00000184007	ENSG00000184007	1095.19	1.57706	0.174303	3.31067	0.000930716	0.00737491	1.57066	1.54645	0.035798	2304.06	772.274	PTP4A2
ENSG00000133112	ENSG00000133112	5028.43	1.57111	0.0959434	5.95253	2.64032e-09	6.23148e-08	1.56917	1.56175	0.0109062	10616	3572.47	TPT1
ENSG00000078369	ENSG00000078369	877.3	1.57338	0.179318	3.19758	0.00138587	0.0103627	1.56663	1.54103	0.0376905	1713.3	575.951	GNB1
ENSG00000100393	ENSG00000100393	294.913	1.56929	0.190098	2.9947	0.00274715	0.0187092	1.5617	1.53302	0.0407494	600.667	201.94	EP300
ENSG00000205189	ENSG00000205189	223.093	1.56248	0.210979	2.66603	0.0076753	0.044683	1.55321	1.51804	0.049017	356.716	120.721	ZBTB10
ENSG00000116539	ENSG00000116539	490.393	1.55634	0.167823	3.31503	0.000916327	0.00727643	1.55048	1.52804	0.032351	1073.91	364.958	ASH1L
ENSG00000163635	ENSG00000163635	218.906	1.50957	0.185961	2.74019	0.00614029	0.0370246	1.50256	1.47525	0.0384676	509.399	178.717	ATXN7
ENSG00000167515	ENSG00000167515	225.426	1.50809	0.189447	2.68198	0.00731875	0.0428968	1.50089	1.47251	0.0377552	290.778	102.253	TRAPPC2L
ENSG00000184787	ENSG00000184787	469.476	1.50218	0.135545	3.70488	0.000211493	0.00199514	1.49848	1.48383	0.0201058	794.334	280.191	UBE2G2
ENSG00000119655	ENSG00000119655	496.374	1.50288	0.178028	2.82474	0.00473186	0.0297879	1.49652	1.47144	0.0366991	1139.14	401.945	NPC2
ENSG00000158615	ENSG00000158615	402.873	1.46507	0.139595	3.33155	0.00086365	0.00689994	1.46122	1.44578	0.0215322	823.679	297.404	PPP1R15B
ENSG00000140350	ENSG00000140350	406.01	1.4591	0.174039	2.63789	0.00834229	0.0479096	1.45319	1.42933	0.0339805	640.144	232.978	ANP32A
ENSG00000110172	ENSG00000110172	520.199	1.4489	0.161217	2.78446	0.00536165	0.0330265	1.44387	1.42337	0.0293017	799.328	293.011	CHORDC1
ENSG00000158195	ENSG00000158195	611.184	1.43911	0.160241	2.7403	0.00613839	0.0370246	1.43416	1.41394	0.0296932	1331.68	490.981	WASF2
ENSG00000111252	ENSG00000111252	1204.5	1.4363	0.147276	2.96245	0.00305202	0.0204846	1.43213	1.41501	0.0255066	2799.75	1034.55	SH2B3
ENSG00000239809	ENSG00000239809	69.081	1.43664	0.164903	2.64789	0.00809969	0.0467286	1.43132	1.41003	0.0209519	130.08	47.6276	RP11-51L5.2
ENSG00000197111	ENSG00000197111	802.361	1.42799	0.130826	3.27147	0.00106988	0.00832835	1.42472	1.41119	0.0195219	1470.1	546.67	PCBP2
ENSG00000116560	ENSG00000116560	1937.2	1.42781	0.131457	3.2544	0.00113632	0.00878685	1.42451	1.41085	0.0202983	3326.55	1236.01	SFPQ
ENSG00000121892	ENSG00000121892	707.315	1.4168	0.147546	2.82486	0.00473014	0.0297867	1.41267	1.39554	0.0247617	1095.92	409.635	PDS5A
ENSG00000196235	ENSG00000196235	417.68	1.3807	0.13582	2.80299	0.00506306	0.0313858	1.37727	1.36284	0.0204243	864.731	332.351	SUPT5H
ENSG00000101439	ENSG00000101439	2386.73	1.3689	0.13307	2.77225	0.00556709	0.03413	1.36566	1.35181	0.0210026	5615.64	2175.18	CST3
ENSG00000173559	ENSG00000173559	544.863	1.3686	0.139874	2.63523	0.008408	0.0481931	1.36498	1.34973	0.0223973	1357.41	525.626	NABP1
ENSG00000138668	ENSG00000138668	1071.56	1.36757	0.119822	3.0676	0.00215787	0.0150865	1.36494	1.35369	0.0162807	1551	600.803	HNRNPD
ENSG00000069849	ENSG00000069849	1359.94	1.36686	0.134478	2.72803	0.00637139	0.0381597	1.36356	1.34942	0.0208679	1750.77	679.272	ATP1B3
ENSG00000122566	ENSG00000122566	4986.3	1.36319	0.065263	5.56508	2.62037e-08	5.25991e-07	1.36242	1.35906	0.00490697	7151.24	2778.45	HNRNPA2B1
ENSG00000198604	ENSG00000198604	815.527	1.33312	0.120945	2.75431	0.00588161	0.0357097	1.3305	1.31913	0.0165245	1415.98	561.915	BAZ1A
ENSG00000198938	ENSG00000198938	32360.3	1.3278	0.0972286	3.37148	0.000747661	0.00608345	1.32612	1.31876	0.0113241	48283.8	19234.9	MT-CO3
ENSG00000070756	ENSG00000070756	3871.08	1.30604	0.0804989	3.80184	0.000143625	0.00142172	1.30491	1.29988	0.00753925	6015.98	2432.59	PABPC1
ENSG00000111642	ENSG00000111642	1154.36	1.2806	0.0938925	2.9885	0.0028035	0.0190397	1.27908	1.27229	0.00986015	1995.82	822.322	CHD4
ENSG00000163660	ENSG00000163660	1182.51	1.27145	0.098814	2.74705	0.00601343	0.0364078	1.26977	1.26228	0.0111498	2513.32	1040.93	CCNL1
ENSG00000232259	ENSG00000232259	10.1734	6.56873	1.23219	4.51937	6.20237e-06	8.34021e-05	8.34021e-05	5.67993	1.20369	40.022	0.440106	RP11-4C20.3
ENSG00000132164	ENSG00000132164	12.0619	-20.5381	4.11654	-4.74624	2.07237e-06	3.03392e-05	-1.01556	-8.96772	19.3378	0	14.37	SLC6A11
ENSG00000075624	ENSG00000075624	59256.7	-1.32907	0.1068	-3.08122	0.00206152	0.0144961	-1.32705	-1.31816	0.0136804	47258	118733	ACTB
ENSG00000162704	ENSG00000162704	1727.06	-1.34269	0.107182	-3.19727	0.00138736	0.0103698	-1.34067	-1.33165	0.0130429	1240.23	3150.27	ARPC5
ENSG00000160948	ENSG00000160948	846.8	-1.37451	0.130516	-2.86944	0.00411201	0.0264765	-1.37147	-1.35803	0.0189152	604.721	1568.68	VPS28
ENSG00000149100	ENSG00000149100	1651.94	-1.38736	0.143783	-2.69407	0.00705844	0.0415713	-1.38334	-1.36733	0.0231896	567.747	1489.13	EIF3M
ENSG00000142089	ENSG00000142089	5029.91	-1.39646	0.148991	-2.66098	0.00779133	0.0452285	-1.39227	-1.37491	0.0261439	1803.9	4752.82	IFITM3
ENSG00000126432	ENSG00000126432	995.408	-1.4176	0.128554	-3.24847	0.00116027	0.00892946	-1.41449	-1.40142	0.0182541	580.675	1559.55	PRDX5
ENSG00000138758	ENSG00000138758	807.568	-1.42309	0.141642	-2.98701	0.00281717	0.0191192	-1.41919	-1.40345	0.0218527	417.129	1111.88	2019-09-11
ENSG00000146386	ENSG00000146386	866.846	-1.44691	0.123132	-3.62956	0.00028391	0.00257957	-1.44383	-1.43194	0.0157813	379.761	1039.54	ABRACL
ENSG00000109971	ENSG00000109971	7579.68	-1.46318	0.113421	-4.08373	4.43191e-05	0.000496512	-1.46064	-1.45041	0.0151471	3060.22	8442.73	HSPA8
ENSG00000100316	ENSG00000100316	8304.03	-1.46512	0.115262	-4.03536	5.45185e-05	0.000599058	-1.46251	-1.45193	0.0157187	3908.31	10798.6	RPL3
ENSG00000130830	ENSG00000130830	2276.49	-1.47845	0.143832	-3.32648	0.000879509	0.00701841	-1.47447	-1.45793	0.024397	2064.25	5753.41	MPP1
ENSG00000187653	ENSG00000187653	308.947	-1.48915	0.144183	-3.39259	0.00069235	0.0056761	-1.48583	-1.46848	0.0217331	284.293	801.346	TMSB4XP8
ENSG00000198898	ENSG00000198898	1113.27	-1.49039	0.126971	-3.86227	0.000112341	0.00113986	-1.48715	-1.47432	0.0177512	577.532	1614.44	CAPZA2
ENSG00000104765	ENSG00000104765	970.407	-1.50429	0.183971	-2.74115	0.00612249	0.0369418	-1.49762	-1.47073	0.0393002	687.621	1949.45	BNIP3L
ENSG00000223551	ENSG00000223551	712.347	-1.50459	0.173934	-2.90107	0.00371895	0.0242423	-1.49887	-1.47454	0.0348921	641.463	1823.6	TMSB4XP4
ENSG00000230581	ENSG00000230581	110.863	-1.50736	0.180307	-2.81387	0.00489496	0.0306069	-1.50132	-1.47508	0.0259497	69.8118	197.893	ACTG1P14
ENSG00000164096	ENSG00000164096	810.012	-1.51386	0.12636	-4.06667	4.76888e-05	0.00053	-1.51075	-1.49786	0.0175128	556.199	1586.25	C4orf3
ENSG00000110880	ENSG00000110880	1120.64	-1.52582	0.109762	-4.79056	1.66316e-06	2.46262e-05	-1.52345	-1.51369	0.0132585	763.129	2196.05	CORO1C
ENSG00000163900	ENSG00000163900	314.411	-1.54019	0.204223	-2.6451	0.00816679	0.047046	-1.5317	-1.49868	0.0450391	182.53	530.624	TMEM41A
ENSG00000148834	ENSG00000148834	1343.16	-1.54211	0.161596	-3.35474	0.000794396	0.00642612	-1.53678	-1.51592	0.0302605	838.151	2443.46	GSTO1
ENSG00000079332	ENSG00000079332	1361.5	-1.55049	0.201068	-2.73782	0.00618474	0.0372414	-1.54213	-1.51015	0.0473038	738.418	2162.49	SAR1A
ENSG00000120727	ENSG00000120727	661.059	-1.54773	0.155105	-3.53138	0.0004134	0.00360956	-1.54271	-1.52355	0.026119	330.858	971.14	PAIP2
ENSG00000213465	ENSG00000213465	218.303	-1.55097	0.176221	-3.12656	0.00176863	0.0127262	-1.54275	-1.51984	0.0232748	63.2084	189.329	ARL2
ENSG00000142669	ENSG00000142669	4159.6	-1.54695	0.122653	-4.4593	8.2226e-06	0.000107513	-1.54386	-1.53176	0.0177403	2819.65	8238.15	SH3BGRL3
ENSG00000244509	ENSG00000244509	862.548	-1.5578	0.172239	-3.2385	0.00120159	0.00918214	-1.55171	-1.528	0.0338252	511.2	1506.41	APOBEC3C
ENSG00000183386	ENSG00000183386	290.349	-1.56354	0.211692	-2.66206	0.00776647	0.0451271	-1.55452	-1.5188	0.049022	191.609	567.125	FHL3
ENSG00000143653	ENSG00000143653	506.845	-1.56066	0.161348	-3.47483	0.000511174	0.00435011	-1.55483	-1.53445	0.0265273	193.379	571.357	SCCPDH
ENSG00000106211	ENSG00000106211	1054.35	-1.56321	0.198782	-2.8333	0.00460708	0.0291532	-1.55506	-1.52366	0.0461161	688.388	2034.4	HSPB1
ENSG00000021355	ENSG00000021355	965.974	-1.56321	0.177971	-3.16464	0.00155275	0.0114132	-1.5566	-1.5314	0.0362638	520.263	1535.25	SERPINB1
ENSG00000162222	ENSG00000162222	239.669	-1.56947	0.194685	-2.92508	0.00344367	0.0226373	-1.56118	-1.53147	0.037035	107.246	320.105	TTC9C
ENSG00000231234	ENSG00000231234	114.622	-1.57521	0.206688	-2.78298	0.00538621	0.0331568	-1.5647	-1.53243	0.031163	45.521	133.74	SKP1P1
ENSG00000253173	ENSG00000253173	95.9775	-1.57707	0.217008	-2.65919	0.00783283	0.0454178	-1.56507	-1.52999	0.0312526	34.3361	106.364	RP11-152C15.1
ENSG00000213790	ENSG00000213790	142.72	-1.57592	0.202543	-2.84344	0.00446293	0.0283424	-1.56569	-1.5348	0.0315166	49.49	152.03	OLA1P1
[truncated: 1,430 more rows]
