# Supplementary material for: Expanded potential stem cell media as a tool to study human developmental hematopoiesis in vitro
Source: Exp Hematol. 2019 Aug;76:1–12.e5. doi: 10.1016/j.exphem.2019.07.003 (PMC6859476; doi:10.1016/j.exphem.2019.07.003)
Supplement: Supplementary file 2 [file mmc2.xls]

## Sheet: Table S5
	id	baseMean	log2FoldChange	lfcSE	stat	pvalue	padj	log2FoldChange_normshrink	log2FoldChange_ashrshrink	dispersion	D20HC Mean	D20EMP Mean	symbol
ENSG00000259207	ENSG00000259207	325.972	-9.08523	0.751552	-10.758	5.43e-27	8.97e-24	-8.44801	-8.77552	0.0491418	0.454682	230.06	ITGB3
ENSG00000158457	ENSG00000158457	98.7615	-9.48036	0.986267	-8.59844	8.08e-18	8.15e-15	-7.91827	-8.95059	0.150173	0	67.5257	TSPAN33
ENSG00000182732	ENSG00000182732	98.9595	-9.26687	1.08733	-7.60288	2.9e-14	1.81e-11	-7.71058	-8.58561	0.403892	0.0896058	91.3111	RGS6
ENSG00000109272	ENSG00000109272	242.381	-8.57189	0.975731	-7.76023	8.48e-15	5.7e-12	-7.57503	-7.97434	0.307555	0.34754	122.629	PF4V1
ENSG00000250334	ENSG00000250334	95.6446	-8.85821	1.20316	-6.53132	6.52e-11	2.44e-08	-7.24516	-7.94601	0.706965	0	44.3966	LINC00989
ENSG00000124491	ENSG00000124491	865.532	-9.37831	1.18167	-7.0902	1.34e-12	6.4e-10	-7.22939	-8.56764	0.661705	0.127401	98.9068	F13A1
ENSG00000165682	ENSG00000165682	1393.24	-8.90357	1.29547	-6.10095	1.05e-09	3.42e-07	-6.82075	-7.83206	1.00107	0.243248	107.675	CLEC1B
ENSG00000163736	ENSG00000163736	18819.7	-7.28725	0.768585	-8.18029	2.83e-16	2.14e-13	-6.65916	-6.85399	0.660937	5.83718	906.932	PPBP
ENSG00000243955	ENSG00000243955	19.4613	-7.45566	1.19864	-5.38584	7.21e-08	1.75e-05	-6.4757	-6.4053	1.08455	0.439296	75.9482	GSTA1
ENSG00000204424	ENSG00000204424	43.2151	-7.1703	0.97037	-6.35871	2.03e-10	7.11e-08	-6.31545	-6.47012	0.0980958	0.2011	31.2698	LY6G6F
ENSG00000157680	ENSG00000157680	1177.06	-6.47373	0.485468	-11.2752	1.74e-29	4.52e-26	-6.26045	-6.29033	0.209941	3.91472	348.725	DGKI
ENSG00000165929	ENSG00000165929	189.487	-6.32365	0.470593	-11.3127	1.14e-29	3.44e-26	-6.14048	-6.15035	0.0995859	1.72234	135.733	TC2N
ENSG00000135750	ENSG00000135750	6.1415	-7.9174	1.67696	-4.12496	3.71e-05	0.0047185	-6.11148	-5.79919	2.31467	0	23.9357	KCNK1
ENSG00000259666	ENSG00000259666	44.9066	-7.39438	1.15769	-5.5234	3.33e-08	8.75e-06	-6.0566	-6.41126	0.534586	0	17.4886	LINGO1-AS1
ENSG00000139970	ENSG00000139970	68.4946	-7.33014	1.14478	-5.52958	3.21e-08	8.57e-06	-6.03304	-6.3655	0.743237	0.366296	53.7028	RTN1
ENSG00000187486	ENSG00000187486	12.6946	-8.07411	1.59577	-4.43305	9.29e-06	0.00142994	-5.97932	-6.23209	2.02002	0.100461	39.6457	KCNJ11
ENSG00000084734	ENSG00000084734	14.1766	-7.59999	1.40299	-4.70422	2.55e-06	0.000453741	-5.91257	-6.16679	1.29005	0	20.768	GCKR
ENSG00000260711	ENSG00000260711	29.0867	-7.29939	1.24015	-5.07952	3.78e-07	7.9e-05	-5.90731	-6.16734	0.763438	0	14.643	RP11-747H7.3
ENSG00000110195	ENSG00000110195	18.3533	-7.13176	1.18377	-5.17988	2.22e-07	4.69e-05	-5.86173	-6.09292	0.593988	0	15.4236	FOLR1
ENSG00000204420	ENSG00000204420	3678	-5.86425	0.208441	-23.3364	1.89e-120	3.44e-116	-5.8301	-5.82984	0.0462531	50.2324	2931.97	C6orf25
ENSG00000226900	ENSG00000226900	14.6579	-7.12545	1.28759	-4.7573	1.96e-06	0.000359909	-5.72503	-5.89934	0.896185	0	13.7737	RP11-432J24.5
ENSG00000153714	ENSG00000153714	49.4293	-6.57435	1.07525	-5.18423	2.17e-07	4.63e-05	-5.69024	-5.70512	1.03546	0.78198	76.1006	LURAP1L
ENSG00000205038	ENSG00000205038	169.824	-7.74444	1.53732	-4.38714	1.15e-05	0.00170969	-5.42132	-6.0122	1.76917	0	20.8714	PKHD1L1
ENSG00000137801	ENSG00000137801	9327.15	-5.50233	0.358462	-12.5601	3.5e-36	1.27e-32	-5.40575	-5.40236	0.151403	104.725	4745.94	THBS1
ENSG00000135604	ENSG00000135604	213.722	-5.80813	0.647681	-7.42361	1.14e-13	6.68e-11	-5.34403	-5.48474	0.122074	0.791189	39.4087	STX11
ENSG00000253394	ENSG00000253394	6.43871	-6.89614	1.45643	-4.04835	5.16e-05	0.00632938	-5.32265	-5.27611	1.43176	0	13.12	LINC00534
ENSG00000135063	ENSG00000135063	12.3261	-7.14204	1.54868	-3.96599	7.31e-05	0.00856391	-5.31803	-5.28122	1.77877	0	13.4004	FAM189A2
ENSG00000103546	ENSG00000103546	19.1046	-6.19257	1.27337	-4.07782	4.55e-05	0.00565477	-5.20896	-4.96872	1.63866	0.939454	68.541	SLC6A2
ENSG00000255479	ENSG00000255479	18.6375	-6.54583	1.32492	-4.1858	2.84e-05	0.00376696	-5.14342	-5.22524	0.972789	0	8.48066	RP11-672A2.6
ENSG00000197993	ENSG00000197993	203.365	-5.51551	0.720174	-6.27003	3.61e-10	1.21e-07	-5.12786	-5.12471	0.515683	2.89693	130.439	KEL
ENSG00000250641	ENSG00000250641	18.4813	-5.48632	0.733587	-6.11559	9.62e-10	3.18e-07	-5.12638	-5.08222	0.18845	0.645792	26.4851	XXbac-BPG32J3.19
ENSG00000133454	ENSG00000133454	33.2248	-6.1178	1.2161	-4.20838	2.57e-05	0.00343465	-5.03469	-5.01174	1.12382	0.463387	30.9565	MYO18B
ENSG00000224389	ENSG00000224389	4.08433	-6.28569	1.41014	-3.74836	0.000177996	0.0177615	-4.93841	-4.69586	1.22469	0	7.18733	C4B
ENSG00000070190	ENSG00000070190	547.2	-5.59742	0.862298	-5.33159	9.74e-08	2.21e-05	-4.93824	-5.04349	0.726593	1.91102	87.3336	DAPP1
ENSG00000112837	ENSG00000112837	14.6617	-6.16135	1.20686	-4.27669	1.9e-05	0.00259023	-4.88773	-5.07384	0.636192	0.111494	11.8932	TBX18
ENSG00000101162	ENSG00000101162	258.597	-5.05463	0.476865	-8.50267	1.85e-17	1.68e-14	-4.88771	-4.88495	0.188192	3.63757	121.911	TUBB1
ENSG00000185245	ENSG00000185245	384.351	-4.97044	0.379202	-10.4705	1.18e-25	1.79e-22	-4.87476	-4.86308	0.139988	9.77641	307.875	GP1BA
ENSG00000085741	ENSG00000085741	54.7169	-5.08216	0.587291	-6.95083	3.63e-12	1.65e-09	-4.85842	-4.82705	0.279359	2.35686	77.1166	WNT11
ENSG00000179447	ENSG00000179447	6.61183	-6.23117	1.42895	-3.66084	0.000251393	0.0230497	-4.82727	-4.55829	1.28234	0	6.88564	RP5-1027G4.3
ENSG00000136929	ENSG00000136929	260.532	-5.5547	1.03818	-4.38719	1.15e-05	0.00170969	-4.75606	-4.76247	1.01961	1.12283	51.6257	HEMGN
ENSG00000205436	ENSG00000205436	20.7204	-5.77975	1.20169	-3.97751	6.96e-05	0.00822784	-4.74473	-4.69124	0.633437	0.231694	11.4653	EXOC3L4
ENSG00000049323	ENSG00000049323	1759.23	-4.79972	0.352143	-10.7903	3.83e-27	6.95e-24	-4.72041	-4.70854	0.139914	36.5586	1012.7	LTBP1
ENSG00000178732	ENSG00000178732	26.9437	-5.89891	1.24548	-3.93335	8.38e-05	0.009391	-4.70005	-4.71903	0.678117	0	4.87001	GP5
ENSG00000113361	ENSG00000113361	36.0418	-8.52332	1.92674	-3.9047	9.43e-05	0.0104474	-4.68589	-5.5512	3.41621	0	37.0652	CDH6
ENSG00000196565	ENSG00000196565	841.375	-5.49504	1.04252	-4.3117	1.62e-05	0.00226323	-4.66948	-4.69712	1.28492	15.0002	675.76	HBG2
ENSG00000235172	ENSG00000235172	6.26127	-5.89581	1.42282	-3.44091	0.000579765	0.046589	-4.57728	-4.1147	1.28397	0.111494	7.80951	LINC01366
ENSG00000124772	ENSG00000124772	16.5375	-5.53766	1.17419	-3.86452	0.00011131	0.0119165	-4.5471	-4.49307	0.542798	0.179212	11.3258	CPNE5
ENSG00000162407	ENSG00000162407	11.5304	-5.72527	1.29941	-3.63647	0.000276402	0.0249738	-4.54012	-4.36655	0.874435	0.100461	7.08455	PPAP2B
ENSG00000128266	ENSG00000128266	133.75	-5.71401	1.27726	-3.69071	0.000223628	0.0213753	-4.49948	-4.42266	1.597	0.814901	42.8701	GNAZ
ENSG00000206172	ENSG00000206172	11.1522	-6.3761	1.56356	-3.43837	0.000585222	0.0468194	-4.49872	-4.15606	1.77297	0	8.94932	HBA1
ENSG00000088726	ENSG00000088726	565.616	-4.77916	0.655264	-5.76738	8.05e-09	2.32e-06	-4.49329	-4.4729	0.382764	2.41043	66.9155	TMEM40
ENSG00000029534	ENSG00000029534	76.247	-4.76734	0.702914	-5.35961	8.34e-08	1.97e-05	-4.46883	-4.41667	0.502268	3.66459	96.7674	ANK1
ENSG00000165092	ENSG00000165092	117.158	-5.10574	1.12962	-3.6346	0.000278409	0.0250306	-4.42906	-4.11459	1.50633	12.0864	416.592	ALDH1A1
ENSG00000274059	ENSG00000274059	6.72909	-5.18716	1.13712	-3.68226	0.000231175	0.0218484	-4.37191	-4.19016	0.421019	0.216308	9.85898	5S_rRNA
ENSG00000161911	ENSG00000161911	150.506	-5.75579	1.31441	-3.61818	0.00029668	0.0264118	-4.34703	-4.35489	1.69836	0.810928	42.7254	TREML1
ENSG00000230773	ENSG00000230773	26.1801	-5.2648	1.13266	-3.76531	0.000166346	0.0167834	-4.31283	-4.28894	0.369678	0.0896058	5.05843	AC079807.4
ENSG00000196526	ENSG00000196526	124.906	-4.70195	0.847501	-4.36809	1.25e-05	0.00183574	-4.25048	-4.19439	0.774373	3.77097	96.1882	AFAP1
ENSG00000263874	ENSG00000263874	19.4484	-5.56522	1.28448	-3.55413	0.00037923	0.0331116	-4.22453	-4.21255	0.815289	0.111494	8.39493	LINC00672
ENSG00000100311	ENSG00000100311	98.6654	-5.46415	1.02727	-4.34563	1.39e-05	0.00201087	-4.17745	-4.69062	0.0961005	0	2.93857	PDGFB
ENSG00000106089	ENSG00000106089	29.3093	-4.66812	0.902465	-4.06456	4.81e-05	0.00594527	-4.1159	-4.08657	0.555478	0.768142	17.802	STX1A
ENSG00000250361	ENSG00000250361	1002.1	-4.28325	0.605661	-5.42094	5.93e-08	1.45e-05	-4.08957	-4.03323	0.438513	169.546	3300.31	GYPB
ENSG00000178462	ENSG00000178462	64.1507	-4.66658	1.0019	-3.65964	0.000252568	0.0230497	-4.08646	-3.91122	0.909663	1.11929	27.8376	TUBAL3
ENSG00000137672	ENSG00000137672	201.742	-4.1045	0.377818	-8.2169	2.09e-16	1.65e-13	-4.0302	-4.00842	0.139062	10.9481	184	TRPC6
ENSG00000167646	ENSG00000167646	43.6026	-4.15793	0.557223	-5.66726	1.45e-08	3.99e-06	-3.98732	-3.94871	0.21536	2.17089	36.1557	DNAAF3
ENSG00000150637	ENSG00000150637	332.732	-4.06369	0.371144	-8.25473	1.52e-16	1.26e-13	-3.98433	-3.97144	0.13243	10.9827	182.342	CD226
ENSG00000171502	ENSG00000171502	434.266	-3.89939	0.184884	-15.6823	2e-55	1.82e-51	-3.88293	-3.87687	0.0306721	35.0853	514.231	COL24A1
ENSG00000105048	ENSG00000105048	191.554	-3.9259	0.344115	-8.50269	1.85e-17	1.68e-14	-3.86145	-3.84793	0.115785	13.8464	204.851	TNNT1
ENSG00000160145	ENSG00000160145	365.086	-3.90707	0.336038	-8.65099	5.11e-18	5.45e-15	-3.84884	-3.83288	0.108046	13.3248	201.194	KALRN
ENSG00000158856	ENSG00000158856	106.096	-4.35006	0.898257	-3.72951	0.000191849	0.0189357	-3.83418	-3.7605	0.443442	0.581411	11.094	DMTN
ENSG00000182747	ENSG00000182747	57.1786	-3.91129	0.603353	-4.82519	1.4e-06	0.000264605	-3.72958	-3.66815	0.335945	3.59449	52.6092	SLC35D3
ENSG00000229988	ENSG00000229988	34.0247	-3.99001	0.775762	-3.85429	0.000116068	0.0123269	-3.71067	-3.56316	0.657281	5.62776	89.0503	HBBP1
ENSG00000138798	ENSG00000138798	153.982	-3.79209	0.522528	-5.34342	9.12e-08	2.1e-05	-3.66111	-3.61277	0.289765	9.88419	136.69	EGF
ENSG00000144893	ENSG00000144893	101.615	-3.84836	0.585706	-4.86312	1.16e-06	0.000228101	-3.64881	-3.62012	0.250561	2.25744	33.2761	MED12L
ENSG00000162738	ENSG00000162738	53.7927	-3.77861	0.595927	-4.66266	3.12e-06	0.000545086	-3.60878	-3.54134	0.372637	7.06874	94.0414	VANGL2
ENSG00000106327	ENSG00000106327	59.7255	-3.81073	0.714119	-3.93594	8.29e-05	0.0093479	-3.5653	-3.45301	0.568371	8.6894	121.409	TFR2
ENSG00000139155	ENSG00000139155	19.452	-3.7736	0.664915	-4.17136	3.03e-05	0.00395608	-3.55488	-3.47011	0.260459	1.31893	20.3843	SLCO1C1
ENSG00000160111	ENSG00000160111	18.1517	-3.79347	0.713967	-3.91261	9.13e-05	0.0101729	-3.51264	-3.43492	0.277835	0.99789	14.4936	CPAMD8
ENSG00000079689	ENSG00000079689	57.0366	-3.73252	0.739892	-3.69314	0.000221506	0.0212845	-3.48289	-3.33484	0.581446	5.0183	67.8879	SCGN
ENSG00000134548	ENSG00000134548	236.032	-3.6451	0.663074	-3.98914	6.63e-05	0.0079755	-3.44054	-3.33766	0.487669	9.77159	123.055	SPX
ENSG00000198948	ENSG00000198948	167.618	-3.51943	0.424917	-5.92923	3.04e-09	9.53e-07	-3.43573	-3.40325	0.179036	10.3203	118.803	MFAP3L
ENSG00000223609	ENSG00000223609	1080.82	-3.56816	0.593333	-4.32836	1.5e-05	0.00214821	-3.41527	-3.3285	0.420955	214.929	2549	HBD
ENSG00000197721	ENSG00000197721	370.314	-3.49524	0.458489	-5.44232	5.26e-08	1.31e-05	-3.40055	-3.35864	0.238844	29.9534	335.012	CR1L
ENSG00000166091	ENSG00000166091	724.607	-3.39509	0.168246	-14.2356	5.51e-46	2.5e-42	-3.38264	-3.37752	0.0246163	42.0539	435.041	CMTM5
ENSG00000272053	ENSG00000272053	52.435	-3.49777	0.611171	-4.08686	4.37e-05	0.0054766	-3.32854	-3.23741	0.29922	2.53744	28.7975	RP11-367G6.3
ENSG00000119862	ENSG00000119862	430.948	-3.54047	0.694697	-3.65694	0.000255244	0.0231774	-3.32011	-3.1852	0.559428	20.0902	233.264	LGALSL
ENSG00000255240	ENSG00000255240	19.2211	-3.51069	0.721771	-3.47851	0.000504202	0.0416219	-3.28581	-3.11154	0.400382	1.738	17.1589	RP11-142C4.6
ENSG00000115956	ENSG00000115956	6268.22	-3.27929	0.146116	-15.5992	7.37e-55	4.46e-51	-3.26983	-3.26612	0.0245253	386.342	3749.5	PLEK
ENSG00000173262	ENSG00000173262	20.337	-3.35549	0.597425	-3.94273	8.06e-05	0.0091783	-3.19339	-3.09967	0.287634	2.76947	28.9647	SLC2A14
ENSG00000065534	ENSG00000065534	930.682	-3.22767	0.290605	-7.66563	1.78e-14	1.15e-11	-3.19149	-3.17425	0.0952511	70.3344	655.759	MYLK
ENSG00000114529	ENSG00000114529	37.0623	-3.36486	0.664698	-3.5578	0.000373971	0.0328101	-3.18577	-3.02876	0.482543	8.71436	88.8505	C3orf52
ENSG00000160190	ENSG00000160190	575.876	-3.22395	0.306826	-7.24824	4.22e-13	2.19e-10	-3.18415	-3.16411	0.107049	72.3998	673.118	SLC37A1
ENSG00000204710	ENSG00000204710	82.235	-3.24343	0.396065	-5.6643	1.48e-08	4e-06	-3.17624	-3.14085	0.118742	5.77308	54.3609	SPDYC
ENSG00000013016	ENSG00000013016	469.743	-3.3567	0.665112	-3.54331	0.000395135	0.0340097	-3.16576	-3.01888	0.518671	33.663	345.219	EHD3
ENSG00000150054	ENSG00000150054	76.4062	-3.26886	0.491501	-4.61618	3.91e-06	0.000663421	-3.15573	-3.10393	0.174841	3.46064	33.7007	MPP7
ENSG00000129538	ENSG00000129538	430.936	-3.30685	0.635102	-3.63225	0.000280962	0.0251358	-3.1288	-3.00245	0.470111	30.1043	295.033	RNASE1
ENSG00000169704	ENSG00000169704	2663.17	-3.17222	0.346092	-6.27642	3.46e-10	1.19e-07	-3.12177	-3.09447	0.13953	102.776	926.678	GP9
ENSG00000174175	ENSG00000174175	1740.27	-3.19405	0.468647	-4.68167	2.85e-06	0.000501708	-3.10212	-3.04314	0.257588	71.5551	653.494	SELP
ENSG00000047648	ENSG00000047648	396.172	-3.13458	0.32688	-6.53016	6.57e-11	2.44e-08	-3.0897	-3.06523	0.114501	31.7138	271.291	ARHGAP6
ENSG00000005249	ENSG00000005249	1347.49	-3.10119	0.293453	-7.16022	8.05e-13	3.95e-10	-3.06601	-3.04562	0.101326	216.561	1856.77	PRKAR2B
ENSG00000260549	ENSG00000260549	18.9419	-3.18722	0.551726	-3.96432	7.36e-05	0.00856874	-3.06581	-2.96438	0.271598	4.45108	38.2245	MT1L
ENSG00000100234	ENSG00000100234	4546.3	-3.0908	0.300702	-6.95305	3.57e-12	1.65e-09	-3.05402	-3.03216	0.108062	843.503	7183.05	TIMP3
ENSG00000129355	ENSG00000129355	563.862	-3.10923	0.405826	-5.19739	2.02e-07	4.37e-05	-3.04155	-2.9975	0.187948	45.6987	393.384	CDKN2D
ENSG00000187134	ENSG00000187134	37.9057	-3.15934	0.580484	-3.7199	0.000199302	0.0192527	-3.02881	-2.9031	0.371749	13.3962	118.708	AKR1C1
ENSG00000186088	ENSG00000186088	167.207	-3.16587	0.588861	-3.67807	0.000235007	0.0219998	-3.0177	-2.90073	0.370998	9.50583	87.7909	GSAP
ENSG00000102145	ENSG00000102145	1110.39	-3.01418	0.186658	-10.7908	3.81e-27	6.95e-24	-3.00032	-2.99201	0.0393136	181.998	1468.17	GATA1
ENSG00000148346	ENSG00000148346	88.3907	-3.11571	0.615708	-3.43622	0.000589899	0.0468194	-2.96285	-2.80943	0.376165	5.46225	49.9899	LCN2
ENSG00000170271	ENSG00000170271	189.382	-3.07321	0.590358	-3.51179	0.000445093	0.0370795	-2.92924	-2.79381	0.370229	9.20623	75.4934	FAXDC2
ENSG00000110665	ENSG00000110665	291.263	-2.89394	0.275708	-6.86938	6.45e-12	2.72e-09	-2.86418	-2.84213	0.0767921	31.5274	235.298	C11orf21
ENSG00000066294	ENSG00000066294	755.969	-2.91327	0.482822	-3.96268	7.41e-05	0.00857301	-2.82309	-2.73098	0.271049	53.5581	402.223	CD84
ENSG00000079691	ENSG00000079691	381.897	-2.84644	0.383199	-4.81849	1.45e-06	0.000270816	-2.79074	-2.73699	0.163833	38.4573	274.578	LRRC16A
ENSG00000042062	ENSG00000042062	194.965	-2.7378	0.301436	-5.76505	8.16e-09	2.32e-06	-2.7043	-2.66992	0.0934075	30.4926	206.766	FAM65C
ENSG00000237118	ENSG00000237118	121.389	-2.72455	0.282848	-6.09707	1.08e-09	3.44e-07	-2.69564	-2.66503	0.0756617	22.9923	158.883	CYP2F2P
ENSG00000051382	ENSG00000051382	544.847	-2.69013	0.188015	-8.98935	2.49e-19	3.23e-16	-2.67746	-2.6646	0.0381874	116.252	745.03	PIK3CB
ENSG00000134072	ENSG00000134072	91.0459	-2.74502	0.442694	-3.94183	8.09e-05	0.0091783	-2.67395	-2.5819	0.198521	12.9921	84.7626	CAMK1
ENSG00000090013	ENSG00000090013	972.009	-2.64856	0.188921	-8.72617	2.63e-18	2.99e-15	-2.63588	-2.62212	0.0405537	222.554	1397.95	BLVRB
ENSG00000187513	ENSG00000187513	268.853	-2.65135	0.308439	-5.3539	8.61e-08	2e-05	-2.618	-2.576	0.101045	37.9478	240.128	GJA4
ENSG00000181804	ENSG00000181804	303.086	-2.67745	0.405353	-4.13824	3.5e-05	0.00453999	-2.61772	-2.53924	0.171029	18.6527	120.053	SLC9A9
ENSG00000146376	ENSG00000146376	770.471	-2.57177	0.171234	-9.17909	4.35e-20	6.07e-17	-2.56146	-2.54911	0.027814	65.8661	399.184	ARHGAP18
ENSG00000113742	ENSG00000113742	214.736	-2.59495	0.381863	-4.17677	2.96e-05	0.00389119	-2.5435	-2.46771	0.147926	18.418	112.374	CPEB4
ENSG00000143226	ENSG00000143226	225.278	-2.61764	0.472923	-3.42053	0.000625004	0.0493508	-2.53895	-2.40851	0.234175	14.5654	86.2544	FCGR2A
ENSG00000064393	ENSG00000064393	1461.1	-2.544	0.192538	-8.01922	1.06e-15	7.43e-13	-2.53138	-2.51451	0.042402	251.461	1466.3	HIPK2
ENSG00000142227	ENSG00000142227	627.157	-2.52403	0.140068	-10.8806	1.43e-27	3.24e-24	-2.51721	-2.50854	0.0174708	79.9827	461.734	EMP3
ENSG00000138449	ENSG00000138449	1200.01	-2.559	0.355654	-4.38347	1.17e-05	0.00172461	-2.51619	-2.44818	0.149115	191.934	1131.7	SLC40A1
ENSG00000160789	ENSG00000160789	831.276	-2.49036	0.177112	-8.41477	3.94e-17	3.4e-14	-2.47938	-2.46459	0.0269066	45.0868	253.37	LMNA
ENSG00000061918	ENSG00000061918	376.669	-2.52469	0.438593	-3.47632	0.000508341	0.0417736	-2.46034	-2.3388	0.213003	29.2179	172.717	GUCY1B3
ENSG00000168497	ENSG00000168497	1459.89	-2.42125	0.16139	-8.80633	1.29e-18	1.57e-15	-2.41281	-2.39883	0.0278305	155.791	837.384	SDPR
ENSG00000116675	ENSG00000116675	278.217	-2.45209	0.382973	-3.79163	0.000149659	0.0153071	-2.40522	-2.3097	0.169297	80.5577	441.553	DNAJC6
ENSG00000100592	ENSG00000100592	655.904	-2.40289	0.185881	-7.54723	4.45e-14	2.69e-11	-2.39179	-2.37236	0.0371365	124.244	657.815	DAAM1
ENSG00000168675	ENSG00000168675	146.632	-2.42335	0.329434	-4.3206	1.56e-05	0.00220778	-2.38826	-2.32012	0.111023	27.21	148.216	LDLRAD4
ENSG00000205639	ENSG00000205639	198.098	-2.37376	0.272455	-5.04215	4.6e-07	9.5e-05	-2.35021	-2.30321	0.0701024	27.1477	142.901	MFSD2B
ENSG00000120915	ENSG00000120915	160.159	-2.31359	0.195059	-6.7343	1.65e-11	6.8e-09	-2.30191	-2.27724	0.0331391	40.944	205.273	EPHX2
ENSG00000132386	ENSG00000132386	153.306	-2.33322	0.363274	-3.67002	0.000242536	0.0223588	-2.29245	-2.19509	0.144105	38.8023	197.521	SERPINF1
ENSG00000147443	ENSG00000147443	293.499	-2.27156	0.319386	-3.98126	6.86e-05	0.00819059	-2.23857	-2.16297	0.0804383	12.1918	56.6118	DOK2
ENSG00000120279	ENSG00000120279	732.697	-2.17548	0.218564	-5.37822	7.52e-08	1.8e-05	-2.1614	-2.12365	0.0518705	107.1	494.543	MYCT1
ENSG00000138735	ENSG00000138735	253.989	-2.18171	0.317415	-3.72291	0.000196939	0.0192291	-2.15255	-2.06688	0.102384	30.5659	136.341	PDE5A
ENSG00000110934	ENSG00000110934	732.904	-2.17428	0.286792	-4.09455	4.23e-05	0.00533464	-2.15052	-2.08166	0.0850819	42.0661	189.309	BIN2
ENSG00000170802	ENSG00000170802	476.784	-2.14907	0.160129	-7.17591	7.18e-13	3.62e-10	-2.14171	-2.12133	0.0268104	146.018	647.398	FOXN2
ENSG00000145685	ENSG00000145685	168.853	-2.17062	0.333255	-3.51269	0.000443601	0.0370795	-2.13889	-2.04178	0.116998	35.2927	155.978	LHFPL2
ENSG00000196352	ENSG00000196352	1121.32	-2.08178	0.169004	-6.40093	1.54e-10	5.5e-08	-2.07385	-2.04899	0.0322978	311.454	1316.69	CD55
ENSG00000197122	ENSG00000197122	492.77	-2.02973	0.210024	-4.90291	9.44e-07	0.000188451	-2.01793	-1.97614	0.0444223	69.599	272.844	SRC
ENSG00000166831	ENSG00000166831	208.429	-2.01543	0.292575	-3.47065	0.0005192	0.0424738	-1.9927	-1.90676	0.0942992	74.0414	294.784	RBPMS2
ENSG00000149781	ENSG00000149781	2224.11	-1.99677	0.15275	-6.52549	6.78e-11	2.46e-08	-1.99055	-1.96824	0.0266988	491.395	1970.38	FERMT3
ENSG00000005961	ENSG00000005961	2747.91	-1.92096	0.266266	-3.45879	0.000542617	0.0441904	-1.90289	-1.82612	0.084037	616.011	2334.9	ITGA2B
ENSG00000104870	ENSG00000104870	1102.7	-1.90181	0.135923	-6.63477	3.25e-11	1.31e-08	-1.89727	-1.87766	0.0172119	120.31	449.098	FCGRT
ENSG00000125257	ENSG00000125257	1715.15	-1.81354	0.163139	-4.9868	6.14e-07	0.000123872	-1.80713	-1.77641	0.0304338	457.425	1593.93	ABCC4
ENSG00000158869	ENSG00000158869	2158.32	-1.79302	0.175318	-4.5233	6.09e-06	0.000996138	-1.78571	-1.74951	0.0354078	471.113	1624.01	FCER1G
ENSG00000035403	ENSG00000035403	2088.12	-1.74961	0.102465	-7.31576	2.56e-13	1.45e-10	-1.7472	-1.73451	0.0109313	401.095	1334.32	VCL
ENSG00000041353	ENSG00000041353	987.978	-1.73837	0.166254	-4.44122	8.95e-06	0.00141263	-1.73176	-1.69808	0.0291061	166.734	560.75	RAB27B
ENSG00000211584	ENSG00000211584	223.131	-1.73938	0.208112	-3.5528	0.00038116	0.0331208	-1.72927	-1.67594	0.0461903	117.853	393.639	SLC48A1
ENSG00000100365	ENSG00000100365	500.285	-1.7354	0.195187	-3.76766	0.000164785	0.0167188	-1.72681	-1.67958	0.0394889	107.823	356.181	NCF4
ENSG00000122862	ENSG00000122862	6704.83	-1.70752	0.205914	-3.436	0.000590367	0.0468194	-1.69802	-1.64446	0.0486765	327.006	1062.74	SRGN
ENSG00000177119	ENSG00000177119	434.898	-1.69491	0.179266	-3.87643	0.000106001	0.0114588	-1.68777	-1.64695	0.0328619	118.775	384.791	ANO6
ENSG00000059804	ENSG00000059804	2506.78	-1.68225	0.158085	-4.31573	1.59e-05	0.00223947	-1.67678	-1.6448	0.0277691	322.615	1032.07	SLC2A3
ENSG00000169756	ENSG00000169756	1734.04	-1.6703	0.179623	-3.73173	0.000190168	0.0188724	-1.66325	-1.6216	0.0360594	271.509	860.848	LIMS1
ENSG00000102287	ENSG00000102287	1268.25	-1.61866	0.175353	-3.52809	0.000418565	0.0353561	-1.61203	-1.57124	0.0352063	441.763	1362.83	GABRE
ENSG00000197956	ENSG00000197956	694.066	-1.60944	0.125684	-4.84895	1.24e-06	0.000242375	-1.60612	-1.58502	0.0160215	237.281	716.772	S100A6
ENSG00000244509	ENSG00000244509	862.548	-1.61242	0.173014	-3.53974	0.000400527	0.0343112	-1.60602	-1.56615	0.0338252	355.477	1077.1	APOBEC3C
ENSG00000105205	ENSG00000105205	121.095	18.6563	4.18382	4.22013	2.44e-05	0.00328458	0.220262	4.51284	20	10.3104	0	CLC
ENSG00000132872	ENSG00000132872	17.5434	15.9467	2.54968	5.86217	4.57e-09	1.36e-06	0.50199	12.3054	6.64217	1.64329	0	SYT4
ENSG00000135333	ENSG00000135333	11.7478	16.7089	2.26945	6.92189	4.46e-12	1.97e-09	1.07455	13.6845	5.08776	2.76195	0	EPHA7
ENSG00000159173	ENSG00000159173	8.1093	19.896	4.18028	4.52026	6.18e-06	0.00100151	1.41122	6.57515	19.9781	21.3764	0	TNNI1
ENSG00000197943	ENSG00000197943	205.418	1.90044	0.257089	3.50243	0.000461038	0.0382325	1.88148	1.81113	0.0586725	203.032	54.3945	PLCG2
ENSG00000134323	ENSG00000134323	116.667	2.02766	0.275965	3.72388	0.000196186	0.0192291	2.01446	1.93248	0.0756702	321.134	82.2494	MYCN
ENSG00000101194	ENSG00000101194	154.094	2.2122	0.329298	3.68115	0.000232186	0.0218484	2.18163	2.09056	0.106515	238.113	54.0727	SLC17A9
ENSG00000139318	ENSG00000139318	807.845	2.25147	0.321064	3.8979	9.7e-05	0.01068	2.21375	2.13988	0.0952034	190.577	35.8134	DUSP6
ENSG00000183688	ENSG00000183688	365.238	2.26147	0.173725	7.26132	3.83e-13	2.05e-10	2.25263	2.23164	0.0277888	646.926	131.646	FAM101B
ENSG00000069424	ENSG00000069424	172.197	2.39042	0.351545	3.95516	7.65e-05	0.00879113	2.32433	2.26775	0.0534091	45.1477	7.48703	KCNAB2
ENSG00000086730	ENSG00000086730	280.322	2.61141	0.415685	3.87651	0.000105965	0.0114588	2.52787	2.45787	0.142604	97.51	18.7763	LAT2
ENSG00000196535	ENSG00000196535	51.6694	2.76522	0.427983	4.1245	3.72e-05	0.0047185	2.68204	2.61669	0.113747	57.1366	8.63078	MYO18A
ENSG00000122986	ENSG00000122986	51.826	2.81892	0.467536	3.89044	0.000100064	0.0109474	2.73947	2.64104	0.17615	82.6292	11.3276	HVCN1
ENSG00000133246	ENSG00000133246	121.013	2.88316	0.525476	3.58373	0.000338728	0.030008	2.75034	2.65395	0.158855	36.953	3.5651	PRAM1
ENSG00000134198	ENSG00000134198	36.8821	2.8517	0.503918	3.6746	0.00023822	0.0221862	2.7719	2.6417	0.179719	54.3139	6.27993	TSPAN2
ENSG00000168209	ENSG00000168209	145.865	2.90659	0.534943	3.5641	0.000365108	0.032188	2.77792	2.66992	0.262033	102.066	12.6359	DDIT4
ENSG00000125968	ENSG00000125968	519.204	3.14448	0.38936	5.50771	3.64e-08	9.43e-06	3.07694	3.04354	0.163438	636.282	76.7465	ID1
ENSG00000231991	ENSG00000231991	87.56	3.20328	0.476858	4.62042	3.83e-06	0.000656148	3.08746	3.04665	0.139786	60.6049	6.70574	ANXA2P2
ENSG00000119535	ENSG00000119535	491.947	3.27248	0.538182	4.22252	2.42e-05	0.00327424	3.14481	3.06879	0.319483	472.797	50.1601	CSF3R
ENSG00000154930	ENSG00000154930	73.2859	3.43453	0.632724	3.84769	0.000119235	0.0125897	3.20126	3.14633	0.310762	61.8154	6.63266	ACSS1
ENSG00000150540	ENSG00000150540	79.242	3.51536	0.632465	3.97707	6.98e-05	0.00822784	3.32676	3.23363	0.353913	96.1612	7.96743	HNMT
ENSG00000133056	ENSG00000133056	35.3	3.66089	0.551007	4.82914	1.37e-06	0.000264605	3.53112	3.45975	0.176023	56.5407	4.76942	PIK3C2B
ENSG00000169442	ENSG00000169442	487.633	3.85978	0.415464	6.88334	5.85e-12	2.53e-09	3.75791	3.74699	0.143619	230.05	15.0299	CD52
ENSG00000163565	ENSG00000163565	312.99	3.99744	0.681237	4.4	1.08e-05	0.00163826	3.76083	3.68178	0.509064	450.637	28.0266	IFI16
ENSG00000163220	ENSG00000163220	965.506	5.0762	1.06289	3.83503	0.000125551	0.0131042	3.80855	4.23468	0.432312	12.2759	0	S100A9
ENSG00000140368	ENSG00000140368	39.386	4.52435	0.996788	3.5357	0.000406693	0.0346758	3.85647	3.7585	0.25839	8.2466	0	PSTPIP1
ENSG00000163993	ENSG00000163993	84.1449	4.45045	0.910163	3.79102	0.000150028	0.0153071	3.86422	3.84841	0.649081	55.1247	3.98227	S100P
ENSG00000128815	ENSG00000128815	76.5867	5.15033	1.20283	3.45046	0.000559626	0.0451705	3.94875	3.9494	0.813903	13.0252	0	WDFY4
ENSG00000187210	ENSG00000187210	35.9344	4.81205	1.10415	3.45248	0.000555459	0.0450344	4.01681	3.82614	0.535175	10.1536	0	GCNT1
ENSG00000184588	ENSG00000184588	859.048	4.45122	0.728024	4.74053	2.13e-06	0.000383295	4.02924	4.08435	0.404934	87.273	4.18787	PDE4B
ENSG00000171476	ENSG00000171476	79.9026	4.4138	0.88814	3.84376	0.000121164	0.0127195	4.02992	3.84561	0.841416	261.237	11.3013	HOPX
ENSG00000026508	ENSG00000026508	2058.93	4.24356	0.610863	5.3098	1.1e-07	2.46e-05	4.04241	3.99005	0.436466	2478.48	133.64	CD44
ENSG00000063438	ENSG00000063438	159.852	5.16835	1.07877	3.864	0.000111547	0.0119165	4.04505	4.30109	0.565033	19.4124	0.293632	AHRR
ENSG00000100055	ENSG00000100055	117.718	4.35393	0.611618	5.4837	4.17e-08	1.05e-05	4.05782	4.09735	0.0975901	39.1862	1.1858	CYTH4
ENSG00000130707	ENSG00000130707	69.1823	4.39584	0.580465	5.85021	4.91e-09	1.44e-06	4.19017	4.16354	0.204343	88.4334	3.72967	ASS1
ENSG00000100985	ENSG00000100985	488.539	6.15983	1.36037	3.79297	0.000148859	0.0153071	4.19781	4.70377	1.38605	41.3227	0.548	MMP9
ENSG00000138061	ENSG00000138061	835.263	5.34733	1.22555	3.54725	0.000389269	0.0336644	4.24417	4.13017	1.39939	92.5416	2.01616	CYP1B1
ENSG00000038427	ENSG00000038427	492.497	6.92455	1.48339	3.99394	6.5e-05	0.00792078	4.25336	5.22982	1.80472	71.7011	0.548	VCAN
ENSG00000175445	ENSG00000175445	86.701	5.63982	1.24677	3.72147	0.000198067	0.0192358	4.26656	4.4236	1.03166	28.1479	1.97381	LPL
ENSG00000125430	ENSG00000125430	25.024	5.64567	1.26473	3.67324	0.00023949	0.0221907	4.38772	4.37795	1.00316	18.4834	0	HS3ST3B1
ENSG00000115165	ENSG00000115165	315.55	5.59503	1.01129	4.54374	5.53e-06	0.000920784	4.42667	4.84232	0.31059	17.2931	0	CYTIP
ENSG00000178695	ENSG00000178695	606.393	5.95142	1.13966	4.34463	1.4e-05	0.00201087	4.45375	4.98629	0.730681	34.0787	0.548	KCTD12
ENSG00000276600	ENSG00000276600	310.261	6.08251	1.2314	4.12742	3.67e-05	0.0047185	4.47276	4.94449	0.907219	24.9662	0	RAB7B
ENSG00000091972	ENSG00000091972	17.5904	5.24064	1.11666	3.79761	0.000146101	0.0151619	4.56679	4.29876	0.959832	54.7833	1.17453	CD200
ENSG00000007237	ENSG00000007237	229.819	5.68978	1.05688	4.4374	9.11e-06	0.00142553	4.59033	4.86549	0.497521	25.7304	0.0911141	GAS7
ENSG00000102755	ENSG00000102755	272.996	4.97309	0.693802	5.72655	1.02e-08	2.86e-06	4.61306	4.62467	0.390501	164.036	5.12383	FLT1
ENSG00000178726	ENSG00000178726	266.444	5.1175	0.788335	5.22304	1.76e-07	3.85e-05	4.6159	4.66627	0.281082	51.979	0.637799	THBD
ENSG00000177606	ENSG00000177606	61.3194	5.78551	1.05747	4.52543	6.03e-06	0.000995115	4.62079	4.95802	0.427186	19.9099	0	JUN
ENSG00000118972	ENSG00000118972	7.96446	5.19036	1.18729	3.52935	0.000416579	0.0353527	4.62502	4.0527	0.95424	30.7388	0.609163	FGF23
ENSG00000136205	ENSG00000136205	103.67	5.13654	0.75342	5.49035	4.01e-08	1.03e-05	4.71721	4.72234	0.300176	68.3625	1.27691	TNS3
ENSG00000009790	ENSG00000009790	48.5328	5.68751	1.0542	4.44651	8.73e-06	0.0013904	4.75217	4.86745	0.751319	62.9726	1.38963	TRAF3IP3
ENSG00000090104	ENSG00000090104	316.596	5.39269	0.741591	5.92333	3.15e-09	9.71e-07	4.82983	4.98278	0.277374	80.1984	3.43427	RGS1
ENSG00000171509	ENSG00000171509	35.3487	6.05642	1.17666	4.29727	1.73e-05	0.00237905	4.88888	5.02481	0.748923	24.393	0	RXFP1
ENSG00000171791	ENSG00000171791	17.0283	5.75297	1.06554	4.4606	8.17e-06	0.00131354	4.88949	4.91366	0.536077	29.0717	1.97381	BCL2
ENSG00000160593	ENSG00000160593	298.609	5.65985	1.00704	4.62729	3.7e-06	0.000640779	4.92005	4.91143	0.900583	151.182	2.31975	AMICA1
ENSG00000263961	ENSG00000263961	13.5867	6.52514	1.47298	3.75098	0.000176142	0.0176736	4.95106	4.77614	1.69356	34.6765	0	C1orf186
ENSG00000089127	ENSG00000089127	33.0639	5.97298	1.12161	4.43379	9.26e-06	0.00142994	5.00013	5.03844	0.682472	34.4367	0.293632	OAS1
ENSG00000172247	ENSG00000172247	16.0665	6.24466	1.42376	3.68366	0.000229906	0.0218484	5.00922	4.59532	1.62802	55.5975	0.273342	C1QTNF4
ENSG00000164125	ENSG00000164125	61.8431	5.82527	1.00816	4.78622	1.7e-06	0.000314952	5.03428	5.07017	0.305318	20.3936	0	FAM198B
ENSG00000116991	ENSG00000116991	59.571	6.39912	1.17892	4.57972	4.66e-06	0.000782957	5.09057	5.36204	0.757671	30.9437	0	SIPA1L2
ENSG00000160307	ENSG00000160307	166.221	6.046	1.00331	5.02936	4.92e-07	0.000100422	5.09476	5.29168	0.445205	46.3452	0.384746	S100B
ENSG00000177098	ENSG00000177098	11.1065	6.44017	1.36278	3.99198	6.55e-05	0.00793326	5.21098	5.01918	1.31828	32.41	0	SCN4B
ENSG00000064692	ENSG00000064692	16.3593	7.3377	1.80285	3.51538	0.00043912	0.0369206	5.25602	4.35943	2.99317	62.0925	0	SNCAIP
ENSG00000185070	ENSG00000185070	31.7867	6.45895	1.13103	4.82652	1.39e-06	0.000264605	5.27781	5.50186	0.690926	43.9012	0.0911141	FLRT2
ENSG00000171056	ENSG00000171056	22.0764	6.5464	1.25329	4.42548	9.62e-06	0.00146859	5.39289	5.37406	0.975417	34.5684	0	SOX7
ENSG00000005381	ENSG00000005381	196.59	7.99761	1.47597	4.74102	2.13e-06	0.000383295	5.55325	6.43976	2.1783	544.162	5.92143	MPO
ENSG00000167286	ENSG00000167286	97.4028	9.25823	1.92066	4.29969	1.71e-05	0.00237112	5.9832	6.63124	3.58435	378.232	1.97381	CD3D
ENSG00000149573	ENSG00000149573	44.8985	7.87238	1.29976	5.28742	1.24e-07	2.75e-05	6.0547	6.66684	1.1224	86.9812	0	MPZL2
ENSG00000152217	ENSG00000152217	74.9224	6.79965	0.717594	8.08208	6.37e-16	4.63e-13	6.34077	6.40726	0.252197	220.712	1.65039	SETBP1
ENSG00000099998	ENSG00000099998	30.69	7.09386	0.919737	6.62566	3.46e-11	1.36e-08	6.43601	6.46175	0.199436	70.2415	0.293632	GGT5
ENSG00000020633	ENSG00000020633	481.911	7.64697	1.00481	6.61516	3.71e-11	1.43e-08	6.51132	6.92405	0.4523	140.661	0.406645	RUNX3
ENSG00000110328	ENSG00000110328	17.3942	7.52297	1.1095	5.87921	4.12e-09	1.25e-06	6.68952	6.62783	0.571931	66.925	0	GALNT18
ENSG00000128040	ENSG00000128040	25.8425	8.17293	0.986289	7.27265	3.52e-13	1.94e-10	7.646	7.52193	0.263716	103.37	0	SPINK2
